# Supplementary material for: Synergistic Therapeutic Effects of D-Mannitol–Cerium–Quercetin (Rutin) Coordination Polymer Nanoparticles on Acute Lung Injury
Source: Molecules. 2024 Jun 13;29(12):2819. doi: 10.3390/molecules29122819 (PMC11206268; doi:10.3390/molecules29122819)
Supplement: Supplementary file 1 [file molecules-29-02819-s001.zip]

Archive with 4 entries (4 files):
- 1beta.xlsx
- 2023-08-17_173455-zys-lung.xls
- IL-6.xlsx
- tnf-a.xlsx
