# Supplementary material for: Synergistic Therapeutic Effects of D-Mannitol–Cerium–Quercetin (Rutin) Coordination Polymer Nanoparticles on Acute Lung Injury
Source: Molecules. 2024 Jun 13;29(12):2819. doi: 10.3390/molecules29122819 (PMC11206268; doi:10.3390/molecules29122819)
Supplement: Supplementary file 1 [file molecules-29-02819-s001.zip › 1beta.xlsx]

## Sheet: Sheet1
		0	0.049
		7.5	0.267
		15	0.831
		30	1.514
		60	2.505
		120	3.49
												Concentration after fivefold dilution
			标曲	DEX	MCQ	Rutin	Quercetin	Mix	Ctrl	nm		DEX	MCQ	Rutin	Quercetin	Mix	Ctrl	LPS
		A	0.052	1.107	1.011	1.136	1.19	1.128	0.956	450		21.71	19.679	22.327	23.49	22.156	18.53	34.25
		B	0.282	1.031	0.968	1.016	1.091	0.905	0.921	450		20.0987	18.781	19.783	19.78	14.478	17.808	32.194
		C	0.826	1.083	0.71	1.149	1.129	1.167	0.955	450		21.197	13.53	22.606	22.606	22.993	18.511	32.922
		D	1.521	1.085	0.969	1.096	1.104	1.054	0.946	450		21.2396	18.802	21.473	21.473	20.583	18.324	34.465
		E	2.45	0.785	0.942	1.1	1.14	0.829	0.865	450		15.034	18.241	21.58	21.558	15.924	16.658	32.053
		F	3.356	0.7	0.588	1.101	1.043	1.025	0.899	450		13.33	11.123	21.5798	21.579	19.972	17.355	30.697
		G	1.673	1.664	1.577	1.608	1.571	1.513	LPS	450	Actual concentration pg/ml	DEX	MCQ	Rutin	Quercetin	Mix	Ctrl	LPS
		H	0.047	0.049	0.041	0.047	1.611	0.365		450		108.55	98.395	111.635	117.45	110.78	92.65	171.25
												100.494	93.905	98.915	98.9	72.39	89.04	160.97
												105.985	67.65	113.03	113.03	114.965	92.555	164.61
												106.198	94.01	107.365	107.365	102.915	91.62	172.325
												75.17	91.205	107.9	107.79	79.62	83.29	160.265
												66.65	55.615	107.899	107.895	99.86	86.775	153.485
												93.8411	83.4633	107.791	108.738	96.755	89.3217	163.818
