# Supplementary material for: Synergistic Therapeutic Effects of D-Mannitol–Cerium–Quercetin (Rutin) Coordination Polymer Nanoparticles on Acute Lung Injury
Source: Molecules. 2024 Jun 13;29(12):2819. doi: 10.3390/molecules29122819 (PMC11206268; doi:10.3390/molecules29122819)
Supplement: Supplementary file 1 [file molecules-29-02819-s001.zip › 2023-08-17_173455-zys-lung.xls]

## Sheet: 孔板设置
仪器名称
仪器型号	Archimed-X6
仪器序列号
信号平滑化	true
创建日期	2023-08-17 19:10:26 下午 CST
在某个阶段/循环分析	阶段2, 步骤2
实验名称	2023-08-17_173455-zys-lung
实验文件名	D:\QPCR Data\zys\2023-08-17_173455-zys-lung.qps
实验注释
实验类型	相对定量(ΔΔCт)
实验运行结束时间	2023-08-17 19:07:39 下午 CST
熔曲阶段	Stage3
用户名
试剂	SYBR_GREEN
读后阶段/步骤数
量化循环数方法	Cт
预读阶段/步骤数
反应孔	反应孔位置	样本名称	样本颜色	生物学重复组名称	生物学重复组颜色	基因名称	基因颜色	任务	报告基团	数量	注释
1	A1	GAPDH	RGB(0,0,255)			检测项目 1	RGB(224,79,95)	UNKNOWN	SYBR
2	A2	GAPDH	RGB(0,0,255)			检测项目 1	RGB(224,79,95)	UNKNOWN	SYBR
3	A3	GAPDH	RGB(0,0,255)			检测项目 1	RGB(224,79,95)	UNKNOWN	SYBR
4	A4	GAPDH	RGB(0,0,255)			检测项目 1	RGB(224,79,95)	UNKNOWN	SYBR
5	A5	GAPDH	RGB(0,0,255)			检测项目 1	RGB(224,79,95)	UNKNOWN	SYBR
6	A6	GAPDH	RGB(0,0,255)			检测项目 1	RGB(224,79,95)	UNKNOWN	SYBR
7	A7	GAPDH	RGB(0,0,255)			检测项目 1	RGB(224,79,95)	UNKNOWN	SYBR
8	A8	GAPDH	RGB(0,0,255)			检测项目 1	RGB(224,79,95)	UNKNOWN	SYBR
9	A9
10	A10	GAPDH	RGB(0,0,255)			检测项目 1	RGB(224,79,95)	UNKNOWN	SYBR
11	A11	GAPDH	RGB(0,0,255)			检测项目 1	RGB(224,79,95)	UNKNOWN	SYBR
12	A12	GAPDH	RGB(0,0,255)			检测项目 1	RGB(224,79,95)	UNKNOWN	SYBR
13	B1	GAPDH	RGB(0,0,255)			检测项目 1	RGB(224,79,95)	UNKNOWN	SYBR
14	B2	GAPDH	RGB(0,0,255)			检测项目 1	RGB(224,79,95)	UNKNOWN	SYBR
15	B3	GAPDH	RGB(0,0,255)			检测项目 1	RGB(224,79,95)	UNKNOWN	SYBR
16	B4	GAPDH	RGB(0,0,255)			检测项目 1	RGB(224,79,95)	UNKNOWN	SYBR
17	B5	GAPDH	RGB(0,0,255)			检测项目 1	RGB(224,79,95)	UNKNOWN	SYBR
18	B6	GAPDH	RGB(0,0,255)			检测项目 1	RGB(224,79,95)	UNKNOWN	SYBR
19	B7	GAPDH	RGB(0,0,255)			检测项目 1	RGB(224,79,95)	UNKNOWN	SYBR
20	B8	GAPDH	RGB(0,0,255)			检测项目 1	RGB(224,79,95)	UNKNOWN	SYBR
21	B9	GAPDH	RGB(0,0,255)			检测项目 1	RGB(224,79,95)	UNKNOWN	SYBR
22	B10	GAPDH	RGB(0,0,255)			检测项目 1	RGB(224,79,95)	UNKNOWN	SYBR
23	B11	GAPDH	RGB(0,0,255)			检测项目 1	RGB(224,79,95)	UNKNOWN	SYBR
24	B12	blank	RGB(224,79,95)			检测项目 1	RGB(224,79,95)	UNKNOWN	SYBR
25	C1	tlr4	RGB(0,139,69)			检测项目 1	RGB(224,79,95)	UNKNOWN	SYBR
26	C2	tlr4	RGB(0,139,69)			检测项目 1	RGB(224,79,95)	UNKNOWN	SYBR
27	C3	tlr4	RGB(0,139,69)			检测项目 1	RGB(224,79,95)	UNKNOWN	SYBR
28	C4	tlr4	RGB(0,139,69)			检测项目 1	RGB(224,79,95)	UNKNOWN	SYBR
29	C5	tlr4	RGB(0,139,69)			检测项目 1	RGB(224,79,95)	UNKNOWN	SYBR
30	C6	tlr4	RGB(0,139,69)			检测项目 1	RGB(224,79,95)	UNKNOWN	SYBR
31	C7	tlr4	RGB(0,139,69)			检测项目 1	RGB(224,79,95)	UNKNOWN	SYBR
32	C8	tlr4	RGB(0,139,69)			检测项目 1	RGB(224,79,95)	UNKNOWN	SYBR
33	C9
34	C10	tlr4	RGB(0,139,69)			检测项目 1	RGB(224,79,95)	UNKNOWN	SYBR
35	C11	tlr4	RGB(0,139,69)			检测项目 1	RGB(224,79,95)	UNKNOWN	SYBR
36	C12	tlr4	RGB(0,139,69)			检测项目 1	RGB(224,79,95)	UNKNOWN	SYBR
37	D1	tlr4	RGB(0,139,69)			检测项目 1	RGB(224,79,95)	UNKNOWN	SYBR
38	D2	tlr4	RGB(0,139,69)			检测项目 1	RGB(224,79,95)	UNKNOWN	SYBR
39	D3	tlr4	RGB(0,139,69)			检测项目 1	RGB(224,79,95)	UNKNOWN	SYBR
40	D4	tlr4	RGB(0,139,69)			检测项目 1	RGB(224,79,95)	UNKNOWN	SYBR
41	D5	tlr4	RGB(0,139,69)			检测项目 1	RGB(224,79,95)	UNKNOWN	SYBR
42	D6	tlr4	RGB(0,139,69)			检测项目 1	RGB(224,79,95)	UNKNOWN	SYBR
43	D7	tlr4	RGB(0,139,69)			检测项目 1	RGB(224,79,95)	UNKNOWN	SYBR
44	D8	tlr4	RGB(0,139,69)			检测项目 1	RGB(224,79,95)	UNKNOWN	SYBR
45	D9	tlr4	RGB(0,139,69)			检测项目 1	RGB(224,79,95)	UNKNOWN	SYBR
46	D10	tlr4	RGB(0,139,69)			检测项目 1	RGB(224,79,95)	UNKNOWN	SYBR
47	D11	tlr4	RGB(0,139,69)			检测项目 1	RGB(224,79,95)	UNKNOWN	SYBR
48	D12	blank	RGB(224,79,95)			检测项目 1	RGB(224,79,95)	UNKNOWN	SYBR
49	E1	NLRP3	RGB(255,127,0)			检测项目 1	RGB(224,79,95)	UNKNOWN	SYBR
50	E2	NLRP3	RGB(255,127,0)			检测项目 1	RGB(224,79,95)	UNKNOWN	SYBR
51	E3	NLRP3	RGB(255,127,0)			检测项目 1	RGB(224,79,95)	UNKNOWN	SYBR
52	E4	NLRP3	RGB(255,127,0)			检测项目 1	RGB(224,79,95)	UNKNOWN	SYBR
53	E5	NLRP3	RGB(255,127,0)			检测项目 1	RGB(224,79,95)	UNKNOWN	SYBR
54	E6	NLRP3	RGB(255,127,0)			检测项目 1	RGB(224,79,95)	UNKNOWN	SYBR
55	E7	NLRP3	RGB(255,127,0)			检测项目 1	RGB(224,79,95)	UNKNOWN	SYBR
56	E8	NLRP3	RGB(255,127,0)			检测项目 1	RGB(224,79,95)	UNKNOWN	SYBR
57	E9
58	E10	NLRP3	RGB(255,127,0)			检测项目 1	RGB(224,79,95)	UNKNOWN	SYBR
59	E11	NLRP3	RGB(255,127,0)			检测项目 1	RGB(224,79,95)	UNKNOWN	SYBR
60	E12	NLRP3	RGB(255,127,0)			检测项目 1	RGB(224,79,95)	UNKNOWN	SYBR
61	F1	NLRP3	RGB(255,127,0)			检测项目 1	RGB(224,79,95)	UNKNOWN	SYBR
62	F2	NLRP3	RGB(255,127,0)			检测项目 1	RGB(224,79,95)	UNKNOWN	SYBR
63	F3	NLRP3	RGB(255,127,0)			检测项目 1	RGB(224,79,95)	UNKNOWN	SYBR
64	F4	NLRP3	RGB(255,127,0)			检测项目 1	RGB(224,79,95)	UNKNOWN	SYBR
65	F5	NLRP3	RGB(255,127,0)			检测项目 1	RGB(224,79,95)	UNKNOWN	SYBR
66	F6	NLRP3	RGB(255,127,0)			检测项目 1	RGB(224,79,95)	UNKNOWN	SYBR
67	F7	NLRP3	RGB(255,127,0)			检测项目 1	RGB(224,79,95)	UNKNOWN	SYBR
68	F8	NLRP3	RGB(255,127,0)			检测项目 1	RGB(224,79,95)	UNKNOWN	SYBR
69	F9	NLRP3	RGB(255,127,0)			检测项目 1	RGB(224,79,95)	UNKNOWN	SYBR
70	F10	NLRP3	RGB(255,127,0)			检测项目 1	RGB(224,79,95)	UNKNOWN	SYBR
71	F11	NLRP3	RGB(255,127,0)			检测项目 1	RGB(224,79,95)	UNKNOWN	SYBR
72	F12	blank	RGB(224,79,95)			检测项目 1	RGB(224,79,95)	UNKNOWN	SYBR
73	G1
74	G2
75	G3
76	G4
77	G5
78	G6
79	G7
80	G8
81	G9
82	G10
83	G11
84	G12
85	H1
86	H2
87	H3
88	H4
89	H5
90	H6
91	H7
92	H8
93	H9
94	H10
95	H11
96	H12

## Sheet: 扩增数据
仪器名称
仪器型号	Archimed-X6
仪器序列号
信号平滑化	true
创建日期	2023-08-17 19:10:26 下午 CST
在某个阶段/循环分析	阶段2, 步骤2
实验名称	2023-08-17_173455-zys-lung
实验文件名	D:\QPCR Data\zys\2023-08-17_173455-zys-lung.qps
实验注释
实验类型	相对定量(ΔΔCт)
实验运行结束时间	2023-08-17 19:07:39 下午 CST
熔曲阶段	Stage3
用户名
试剂	SYBR_GREEN
读后阶段/步骤数
量化循环数方法	Cт
预读阶段/步骤数
反应孔	反应孔位置	循环数	基因名称	Rn	ΔRn
1	A1	1	检测项目 1	0.979437	-0.0205632
1	A1	2	检测项目 1	0.982371	-0.0176287
1	A1	3	检测项目 1	0.98507	-0.0149298
1	A1	4	检测项目 1	0.987382	-0.0126176
1	A1	5	检测项目 1	0.988796	-0.0112042
1	A1	6	检测项目 1	0.988513	-0.0114872
1	A1	7	检测项目 1	0.98643	-0.0135702
1	A1	8	检测项目 1	0.983606	-0.0163936
1	A1	9	检测项目 1	0.981255	-0.0187454
1	A1	10	检测项目 1	0.980051	-0.0199491
1	A1	11	检测项目 1	0.980726	-0.0192738
1	A1	12	检测项目 1	0.983575	-0.0164246
1	A1	13	检测项目 1	0.998539	-0.00146145
1	A1	14	检测项目 1	1.033	0.033002
1	A1	15	检测项目 1	1.08642	0.086421
1	A1	16	检测项目 1	1.18356	0.183558
1	A1	17	检测项目 1	1.38319	0.383194
1	A1	18	检测项目 1	1.70251	0.702512
1	A1	19	检测项目 1	2.16163	1.16163
1	A1	20	检测项目 1	2.75442	1.75442
1	A1	21	检测项目 1	3.44707	2.44707
1	A1	22	检测项目 1	4.18139	3.18139
1	A1	23	检测项目 1	4.88498	3.88498
1	A1	24	检测项目 1	5.49074	4.49074
1	A1	25	检测项目 1	5.96158	4.96158
1	A1	26	检测项目 1	6.30353	5.30353
1	A1	27	检测项目 1	6.5496	5.5496
1	A1	28	检测项目 1	6.72802	5.72802
1	A1	29	检测项目 1	6.84635	5.84635
1	A1	30	检测项目 1	6.90518	5.90518
1	A1	31	检测项目 1	6.91647	5.91647
1	A1	32	检测项目 1	6.9047	5.9047
1	A1	33	检测项目 1	6.89075	5.89075
1	A1	34	检测项目 1	6.88175	5.88175
1	A1	35	检测项目 1	6.87469	5.87469
1	A1	36	检测项目 1	6.86707	5.86707
1	A1	37	检测项目 1	6.85981	5.85981
1	A1	38	检测项目 1	6.85445	5.85445
1	A1	39	检测项目 1	6.85065	5.85065
1	A1	40	检测项目 1	6.84731	5.84731
2	A2	1	检测项目 1	0.976837	-0.0231626
2	A2	2	检测项目 1	0.981148	-0.0188524
2	A2	3	检测项目 1	0.985508	-0.0144922
2	A2	4	检测项目 1	0.988161	-0.0118387
2	A2	5	检测项目 1	0.988241	-0.0117594
2	A2	6	检测项目 1	0.986606	-0.0133935
2	A2	7	检测项目 1	0.984675	-0.0153249
2	A2	8	检测项目 1	0.983031	-0.0169694
2	A2	9	检测项目 1	0.98147	-0.0185298
2	A2	10	检测项目 1	0.980363	-0.019637
2	A2	11	检测项目 1	0.981127	-0.0188733
2	A2	12	检测项目 1	0.98409	-0.0159102
2	A2	13	检测项目 1	0.998996	-0.00100398
2	A2	14	检测项目 1	1.03136	0.0313641
2	A2	15	检测项目 1	1.08417	0.0841728
2	A2	16	检测项目 1	1.18854	0.188545
2	A2	17	检测项目 1	1.40845	0.408454
2	A2	18	检测项目 1	1.76146	0.761463
2	A2	19	检测项目 1	2.27242	1.27242
2	A2	20	检测项目 1	2.9396	1.9396
2	A2	21	检测项目 1	3.72331	2.72331
2	A2	22	检测项目 1	4.546	3.546
2	A2	23	检测项目 1	5.31554	4.31554
2	A2	24	检测项目 1	5.9596	4.9596
2	A2	25	检测项目 1	6.44632	5.44632
2	A2	26	检测项目 1	6.78404	5.78404
2	A2	27	检测项目 1	7.00566	6.00566
2	A2	28	检测项目 1	7.14694	6.14694
2	A2	29	检测项目 1	7.23132	6.23132
2	A2	30	检测项目 1	7.27097	6.27097
2	A2	31	检测项目 1	7.27811	6.27811
2	A2	32	检测项目 1	7.2689	6.2689
2	A2	33	检测项目 1	7.25573	6.25573
2	A2	34	检测项目 1	7.24195	6.24195
2	A2	35	检测项目 1	7.22779	6.22779
2	A2	36	检测项目 1	7.21792	6.21792
2	A2	37	检测项目 1	7.21852	6.21852
2	A2	38	检测项目 1	7.23063	6.23063
2	A2	39	检测项目 1	7.24883	6.24883
2	A2	40	检测项目 1	7.26582	6.26582
3	A3	1	检测项目 1	0.972562	-0.0274376
3	A3	2	检测项目 1	0.977198	-0.0228025
3	A3	3	检测项目 1	0.980963	-0.0190366
3	A3	4	检测项目 1	0.983179	-0.0168206
3	A3	5	检测项目 1	0.983551	-0.0164489
3	A3	6	检测项目 1	0.982529	-0.0174713
3	A3	7	检测项目 1	0.980716	-0.0192844
3	A3	8	检测项目 1	0.978401	-0.0215994
3	A3	9	检测项目 1	0.975891	-0.0241089
3	A3	10	检测项目 1	0.974277	-0.0257233
3	A3	11	检测项目 1	0.975232	-0.0247682
3	A3	12	检测项目 1	0.979183	-0.0208173
3	A3	13	检测项目 1	0.992642	-0.00735778
3	A3	14	检测项目 1	1.01598	0.0159756
3	A3	15	检测项目 1	1.05855	0.0585495
3	A3	16	检测项目 1	1.1352	0.135196
3	A3	17	检测项目 1	1.29555	0.295554
3	A3	18	检测项目 1	1.56593	0.565935
3	A3	19	检测项目 1	1.98482	0.984822
3	A3	20	检测项目 1	2.57045	1.57045
3	A3	21	检测项目 1	3.29448	2.29448
3	A3	22	检测项目 1	4.07982	3.07982
3	A3	23	检测项目 1	4.83647	3.83647
3	A3	24	检测项目 1	5.5004	4.5004
3	A3	25	检测项目 1	6.0403	5.0403
3	A3	26	检测项目 1	6.44719	5.44719
3	A3	27	检测项目 1	6.73017	5.73017
3	A3	28	检测项目 1	6.91394	5.91394
3	A3	29	检测项目 1	7.02557	6.02557
3	A3	30	检测项目 1	7.08407	6.08407
3	A3	31	检测项目 1	7.10278	6.10278
3	A3	32	检测项目 1	7.09754	6.09754
3	A3	33	检测项目 1	7.08458	6.08458
3	A3	34	检测项目 1	7.07385	6.07385
3	A3	35	检测项目 1	7.06685	6.06685
3	A3	36	检测项目 1	7.06222	6.06222
3	A3	37	检测项目 1	7.0595	6.0595
3	A3	38	检测项目 1	7.05924	6.05924
3	A3	39	检测项目 1	7.06141	6.06141
3	A3	40	检测项目 1	7.06559	6.06559
4	A4	1	检测项目 1	0.974009	-0.0259914
4	A4	2	检测项目 1	0.97939	-0.0206096
4	A4	3	检测项目 1	0.982758	-0.0172422
4	A4	4	检测项目 1	0.984433	-0.0155665
4	A4	5	检测项目 1	0.984725	-0.0152753
4	A4	6	检测项目 1	0.984051	-0.015949
4	A4	7	检测项目 1	0.982978	-0.017022
4	A4	8	检测项目 1	0.982022	-0.017978
4	A4	9	检测项目 1	0.981276	-0.018724
4	A4	10	检测项目 1	0.980831	-0.0191689
4	A4	11	检测项目 1	0.981532	-0.0184684
4	A4	12	检测项目 1	0.983956	-0.0160445
4	A4	13	检测项目 1	0.996714	-0.00328624
4	A4	14	检测项目 1	1.02299	0.0229861
4	A4	15	检测项目 1	1.06922	0.0692226
4	A4	16	检测项目 1	1.15731	0.157314
4	A4	17	检测项目 1	1.34418	0.344177
4	A4	18	检测项目 1	1.65942	0.659421
4	A4	19	检测项目 1	2.14503	1.14503
4	A4	20	检测项目 1	2.80607	1.80607
4	A4	21	检测项目 1	3.59148	2.59148
4	A4	22	检测项目 1	4.40928	3.40928
4	A4	23	检测项目 1	5.17195	4.17195
4	A4	24	检测项目 1	5.82487	4.82487
4	A4	25	检测项目 1	6.34107	5.34107
4	A4	26	检测项目 1	6.71135	5.71135
4	A4	27	检测项目 1	6.95065	5.95065
4	A4	28	检测项目 1	7.09479	6.09479
4	A4	29	检测项目 1	7.1776	6.1776
4	A4	30	检测项目 1	7.21599	6.21599
4	A4	31	检测项目 1	7.22134	6.22134
4	A4	32	检测项目 1	7.21183	6.21183
4	A4	33	检测项目 1	7.20386	6.20386
4	A4	34	检测项目 1	7.20017	6.20017
4	A4	35	检测项目 1	7.1948	6.1948
4	A4	36	检测项目 1	7.18633	6.18633
4	A4	37	检测项目 1	7.17908	6.17908
4	A4	38	检测项目 1	7.17579	6.17579
4	A4	39	检测项目 1	7.17397	6.17397
4	A4	40	检测项目 1	7.16912	6.16912
5	A5	1	检测项目 1	0.978711	-0.0212894
5	A5	2	检测项目 1	0.982351	-0.0176495
5	A5	3	检测项目 1	0.985594	-0.0144055
5	A5	4	检测项目 1	0.987349	-0.0126507
5	A5	5	检测项目 1	0.987034	-0.0129665
5	A5	6	检测项目 1	0.985253	-0.0147472
5	A5	7	检测项目 1	0.983323	-0.0166773
5	A5	8	检测项目 1	0.982319	-0.0176812
5	A5	9	检测项目 1	0.982463	-0.0175371
5	A5	10	检测项目 1	0.983491	-0.0165088
5	A5	11	检测项目 1	0.98478	-0.0152196
5	A5	12	检测项目 1	0.994406	-0.00559443
5	A5	13	检测项目 1	1.01344	0.0134406
5	A5	14	检测项目 1	1.05149	0.0514891
5	A5	15	检测项目 1	1.11914	0.119144
5	A5	16	检测项目 1	1.26672	0.26672
5	A5	17	检测项目 1	1.52967	0.529672
5	A5	18	检测项目 1	1.94948	0.949483
5	A5	19	检测项目 1	2.53025	1.53025
5	A5	20	检测项目 1	3.23308	2.23308
5	A5	21	检测项目 1	3.99439	2.99439
5	A5	22	检测项目 1	4.74472	3.74472
5	A5	23	检测项目 1	5.42005	4.42005
5	A5	24	检测项目 1	5.97013	4.97013
5	A5	25	检测项目 1	6.37508	5.37508
5	A5	26	检测项目 1	6.64955	5.64955
5	A5	27	检测项目 1	6.82782	5.82782
5	A5	28	检测项目 1	6.9403	5.9403
5	A5	29	检测项目 1	7.00539	6.00539
5	A5	30	检测项目 1	7.03452	6.03452
5	A5	31	检测项目 1	7.03977	6.03977
5	A5	32	检测项目 1	7.03434	6.03434
5	A5	33	检测项目 1	7.0268	6.0268
5	A5	34	检测项目 1	7.01828	6.01828
5	A5	35	检测项目 1	7.00775	6.00775
5	A5	36	检测项目 1	6.99879	5.99879
5	A5	37	检测项目 1	6.99709	5.99709
5	A5	38	检测项目 1	7.00399	6.00399
5	A5	39	检测项目 1	7.01481	6.01481
5	A5	40	检测项目 1	7.02307	6.02307
6	A6	1	检测项目 1	0.977914	-0.0220858
6	A6	2	检测项目 1	0.983355	-0.0166455
6	A6	3	检测项目 1	0.986238	-0.0137621
6	A6	4	检测项目 1	0.987978	-0.0120218
6	A6	5	检测项目 1	0.989337	-0.0106629
6	A6	6	检测项目 1	0.989956	-0.0100435
6	A6	7	检测项目 1	0.989228	-0.0107718
6	A6	8	检测项目 1	0.987356	-0.0126439
6	A6	9	检测项目 1	0.985235	-0.0147647
6	A6	10	检测项目 1	0.983815	-0.0161848
6	A6	11	检测项目 1	0.983759	-0.0162415
6	A6	12	检测项目 1	0.985696	-0.014304
6	A6	13	检测项目 1	0.98906	-0.0109395
6	A6	14	检测项目 1	1.00449	0.00449383
6	A6	15	检测项目 1	1.03418	0.0341791
6	A6	16	检测项目 1	1.081	0.0809976
6	A6	17	检测项目 1	1.17026	0.170262
6	A6	18	检测项目 1	1.35937	0.359372
6	A6	19	检测项目 1	1.67097	0.67097
6	A6	20	检测项目 1	2.12842	1.12842
6	A6	21	检测项目 1	2.71457	1.71457
6	A6	22	检测项目 1	3.37629	2.37629
6	A6	23	检测项目 1	4.04835	3.04835
6	A6	24	检测项目 1	4.6779	3.6779
6	A6	25	检测项目 1	5.22712	4.22712
6	A6	26	检测项目 1	5.66814	4.66814
6	A6	27	检测项目 1	5.98763	4.98763
6	A6	28	检测项目 1	6.19559	5.19559
6	A6	29	检测项目 1	6.31841	5.31841
6	A6	30	检测项目 1	6.38425	5.38425
6	A6	31	检测项目 1	6.41663	5.41663
6	A6	32	检测项目 1	6.43539	5.43539
6	A6	33	检测项目 1	6.45193	5.45193
6	A6	34	检测项目 1	6.46611	5.46611
6	A6	35	检测项目 1	6.47306	5.47306
6	A6	36	检测项目 1	6.47315	5.47315
6	A6	37	检测项目 1	6.47121	5.47121
6	A6	38	检测项目 1	6.46968	5.46968
6	A6	39	检测项目 1	6.46575	5.46575
6	A6	40	检测项目 1	6.45465	5.45465
7	A7	1	检测项目 1	0.981988	-0.0180123
7	A7	2	检测项目 1	0.983976	-0.0160235
7	A7	3	检测项目 1	0.984814	-0.0151863
7	A7	4	检测项目 1	0.985237	-0.0147629
7	A7	5	检测项目 1	0.9859	-0.0141005
7	A7	6	检测项目 1	0.987067	-0.0129333
7	A7	7	检测项目 1	0.988345	-0.011655
7	A7	8	检测项目 1	0.988827	-0.0111727
7	A7	9	检测项目 1	0.987712	-0.0122878
7	A7	10	检测项目 1	0.985443	-0.0145571
7	A7	11	检测项目 1	0.984205	-0.0157949
7	A7	12	检测项目 1	0.985872	-0.0141277
7	A7	13	检测项目 1	0.998982	-0.00101805
7	A7	14	检测项目 1	1.02906	0.0290617
7	A7	15	检测项目 1	1.0758	0.0758032
7	A7	16	检测项目 1	1.16475	0.164749
7	A7	17	检测项目 1	1.3545	0.354504
7	A7	18	检测项目 1	1.67344	0.673436
7	A7	19	检测项目 1	2.15606	1.15606
7	A7	20	检测项目 1	2.80058	1.80058
7	A7	21	检测项目 1	3.55386	2.55386
7	A7	22	检测项目 1	4.32601	3.32601
7	A7	23	检测项目 1	5.03192	4.03192
7	A7	24	检测项目 1	5.62284	4.62284
7	A7	25	检测项目 1	6.08395	5.08395
7	A7	26	检测项目 1	6.41778	5.41778
7	A7	27	检测项目 1	6.63765	5.63765
7	A7	28	检测项目 1	6.76584	5.76584
7	A7	29	检测项目 1	6.82768	5.82768
7	A7	30	检测项目 1	6.84642	5.84642
7	A7	31	检测项目 1	6.84396	5.84396
7	A7	32	检测项目 1	6.8391	5.8391
7	A7	33	检测项目 1	6.84029	5.84029
7	A7	34	检测项目 1	6.84347	5.84347
7	A7	35	检测项目 1	6.84074	5.84074
7	A7	36	检测项目 1	6.83019	5.83019
7	A7	37	检测项目 1	6.81549	5.81549
7	A7	38	检测项目 1	6.79942	5.79942
7	A7	39	检测项目 1	6.78071	5.78071
7	A7	40	检测项目 1	6.7563	5.7563
8	A8	1	检测项目 1	0.98247	-0.0175298
8	A8	2	检测项目 1	0.984336	-0.0156642
8	A8	3	检测项目 1	0.987185	-0.0128146
8	A8	4	检测项目 1	0.989999	-0.0100008
8	A8	5	检测项目 1	0.991694	-0.00830585
8	A8	6	检测项目 1	0.991341	-0.00865889
8	A8	7	检测项目 1	0.988688	-0.0113117
8	A8	8	检测项目 1	0.984526	-0.0154741
8	A8	9	检测项目 1	0.980364	-0.0196362
8	A8	10	检测项目 1	0.977955	-0.0220446
8	A8	11	检测项目 1	0.978821	-0.0211793
8	A8	12	检测项目 1	0.982811	-0.0171886
8	A8	13	检测项目 1	0.999707	-0.000292957
8	A8	14	检测项目 1	1.04035	0.0403537
8	A8	15	检测项目 1	1.09844	0.0984355
8	A8	16	检测项目 1	1.20105	0.20105
8	A8	17	检测项目 1	1.41313	0.413129
8	A8	18	检测项目 1	1.75972	0.759716
8	A8	19	检测项目 1	2.26763	1.26763
8	A8	20	检测项目 1	2.92828	1.92828
8	A8	21	检测项目 1	3.69248	2.69248
8	A8	22	检测项目 1	4.48203	3.48203
8	A8	23	检测项目 1	5.21526	4.21526
8	A8	24	检测项目 1	5.83039	4.83039
8	A8	25	检测项目 1	6.29797	5.29797
8	A8	26	检测项目 1	6.62028	5.62028
8	A8	27	检测项目 1	6.82252	5.82252
8	A8	28	检测项目 1	6.93878	5.93878
8	A8	29	检测项目 1	7.00036	6.00036
8	A8	30	检测项目 1	7.03047	6.03047
8	A8	31	检测项目 1	7.04499	6.04499
8	A8	32	检测项目 1	7.05419	6.05419
8	A8	33	检测项目 1	7.06171	6.06171
8	A8	34	检测项目 1	7.06527	6.06527
8	A8	35	检测项目 1	7.06104	6.06104
8	A8	36	检测项目 1	7.04882	6.04882
8	A8	37	检测项目 1	7.03135	6.03135
8	A8	38	检测项目 1	7.01038	6.01038
8	A8	39	检测项目 1	6.98469	5.98469
8	A8	40	检测项目 1	6.95175	5.95175
9	A9	1
9	A9	2
9	A9	3
9	A9	4
9	A9	5
9	A9	6
9	A9	7
9	A9	8
9	A9	9
9	A9	10
9	A9	11
9	A9	12
9	A9	13
9	A9	14
9	A9	15
9	A9	16
9	A9	17
9	A9	18
9	A9	19
9	A9	20
9	A9	21
9	A9	22
9	A9	23
9	A9	24
9	A9	25
9	A9	26
9	A9	27
9	A9	28
9	A9	29
9	A9	30
9	A9	31
9	A9	32
9	A9	33
9	A9	34
9	A9	35
9	A9	36
9	A9	37
9	A9	38
9	A9	39
9	A9	40
10	A10	1	检测项目 1	0.983939	-0.0160608
10	A10	2	检测项目 1	0.984823	-0.0151767
10	A10	3	检测项目 1	0.98613	-0.0138704
10	A10	4	检测项目 1	0.987791	-0.0122087
10	A10	5	检测项目 1	0.989113	-0.0108867
10	A10	6	检测项目 1	0.988708	-0.0112922
10	A10	7	检测项目 1	0.986018	-0.0139815
10	A10	8	检测项目 1	0.982295	-0.0177054
10	A10	9	检测项目 1	0.979548	-0.0204518
10	A10	10	检测项目 1	0.979309	-0.0206915
10	A10	11	检测项目 1	0.981923	-0.0180768
10	A10	12	检测项目 1	0.993061	-0.00693887
10	A10	13	检测项目 1	1.01391	0.0139127
10	A10	14	检测项目 1	1.04872	0.0487175
10	A10	15	检测项目 1	1.1068	0.106797
10	A10	16	检测项目 1	1.23725	0.237255
10	A10	17	检测项目 1	1.47938	0.479378
10	A10	18	检测项目 1	1.87139	0.871388
10	A10	19	检测项目 1	2.41975	1.41975
10	A10	20	检测项目 1	3.08967	2.08967
10	A10	21	检测项目 1	3.81864	2.81864
10	A10	22	检测项目 1	4.53732	3.53732
10	A10	23	检测项目 1	5.18221	4.18221
10	A10	24	检测项目 1	5.70175	4.70175
10	A10	25	检测项目 1	6.07174	5.07174
10	A10	26	检测项目 1	6.30544	5.30544
10	A10	27	检测项目 1	6.4426	5.4426
10	A10	28	检测项目 1	6.52257	5.52257
10	A10	29	检测项目 1	6.56778	5.56778
10	A10	30	检测项目 1	6.58705	5.58705
10	A10	31	检测项目 1	6.58883	5.58883
10	A10	32	检测项目 1	6.58702	5.58702
10	A10	33	检测项目 1	6.59274	5.59274
10	A10	34	检测项目 1	6.60516	5.60516
10	A10	35	检测项目 1	6.6146	5.6146
10	A10	36	检测项目 1	6.61424	5.61424
10	A10	37	检测项目 1	6.60469	5.60469
10	A10	38	检测项目 1	6.58986	5.58986
10	A10	39	检测项目 1	6.57258	5.57258
10	A10	40	检测项目 1	6.55468	5.55468
11	A11	1	检测项目 1	0.989078	-0.010922
11	A11	2	检测项目 1	0.986697	-0.0133029
11	A11	3	检测项目 1	0.986378	-0.0136221
11	A11	4	检测项目 1	0.986537	-0.0134631
11	A11	5	检测项目 1	0.986315	-0.0136852
11	A11	6	检测项目 1	0.985818	-0.0141817
11	A11	7	检测项目 1	0.984631	-0.0153686
11	A11	8	检测项目 1	0.981313	-0.0186874
11	A11	9	检测项目 1	0.975549	-0.0244515
11	A11	10	检测项目 1	0.97055	-0.0294497
11	A11	11	检测项目 1	0.970705	-0.0292954
11	A11	12	检测项目 1	0.987781	-0.0122193
11	A11	13	检测项目 1	1.02686	0.0268624
11	A11	14	检测项目 1	1.08779	0.0877916
11	A11	15	检测项目 1	1.1664	0.166402
11	A11	16	检测项目 1	1.31575	0.315749
11	A11	17	检测项目 1	1.57606	0.57606
11	A11	18	检测项目 1	1.98958	0.989578
11	A11	19	检测项目 1	2.56116	1.56116
11	A11	20	检测项目 1	3.24755	2.24755
11	A11	21	检测项目 1	3.98355	2.98355
11	A11	22	检测项目 1	4.70701	3.70701
11	A11	23	检测项目 1	5.35995	4.35995
11	A11	24	检测项目 1	5.88577	4.88577
11	A11	25	检测项目 1	6.25478	5.25478
11	A11	26	检测项目 1	6.48161	5.48161
11	A11	27	检测项目 1	6.61048	5.61048
11	A11	28	检测项目 1	6.68125	5.68125
11	A11	29	检测项目 1	6.71706	5.71706
11	A11	30	检测项目 1	6.72956	5.72956
11	A11	31	检测项目 1	6.72945	5.72945
11	A11	32	检测项目 1	6.72868	5.72868
11	A11	33	检测项目 1	6.73547	5.73547
11	A11	34	检测项目 1	6.74834	5.74834
11	A11	35	检测项目 1	6.75912	5.75912
11	A11	36	检测项目 1	6.76152	5.76152
11	A11	37	检测项目 1	6.75514	5.75514
11	A11	38	检测项目 1	6.74253	5.74253
11	A11	39	检测项目 1	6.7258	5.7258
11	A11	40	检测项目 1	6.70634	5.70634
12	A12	1	检测项目 1	0.99987	-0.000130057
12	A12	2	检测项目 1	1.00159	0.00158644
12	A12	3	检测项目 1	1.00485	0.00484741
12	A12	4	检测项目 1	1.0072	0.00720358
12	A12	5	检测项目 1	1.00656	0.0065558
12	A12	6	检测项目 1	1.0021	0.00209773
12	A12	7	检测项目 1	0.995273	-0.00472748
12	A12	8	检测项目 1	0.988983	-0.0110174
12	A12	9	检测项目 1	0.985422	-0.0145776
12	A12	10	检测项目 1	0.984575	-0.0154254
12	A12	11	检测项目 1	0.985981	-0.0140186
12	A12	12	检测项目 1	0.99018	-0.00981957
12	A12	13	检测项目 1	0.998261	-0.0017392
12	A12	14	检测项目 1	1.0221	0.0220978
12	A12	15	检测项目 1	1.06733	0.0673326
12	A12	16	检测项目 1	1.15956	0.159559
12	A12	17	检测项目 1	1.34378	0.343778
12	A12	18	检测项目 1	1.66426	0.664255
12	A12	19	检测项目 1	2.13842	1.13842
12	A12	20	检测项目 1	2.7461	1.7461
12	A12	21	检测项目 1	3.44608	2.44608
12	A12	22	检测项目 1	4.19239	3.19239
12	A12	23	检测项目 1	4.91873	3.91873
12	A12	24	检测项目 1	5.53757	4.53757
12	A12	25	检测项目 1	5.98213	4.98213
12	A12	26	检测项目 1	6.25479	5.25479
12	A12	27	检测项目 1	6.40979	5.40979
12	A12	28	检测项目 1	6.50071	5.50071
12	A12	29	检测项目 1	6.55134	5.55134
12	A12	30	检测项目 1	6.56796	5.56796
12	A12	31	检测项目 1	6.56353	5.56353
12	A12	32	检测项目 1	6.56128	5.56128
12	A12	33	检测项目 1	6.57923	5.57923
12	A12	34	检测项目 1	6.61263	5.61263
12	A12	35	检测项目 1	6.64339	5.64339
12	A12	36	检测项目 1	6.65756	5.65756
12	A12	37	检测项目 1	6.65318	5.65318
12	A12	38	检测项目 1	6.63503	5.63503
12	A12	39	检测项目 1	6.60878	5.60878
12	A12	40	检测项目 1	6.5798	5.5798
13	B1	1	检测项目 1	0.972616	-0.027384
13	B1	2	检测项目 1	0.977202	-0.0227978
13	B1	3	检测项目 1	0.980899	-0.019101
13	B1	4	检测项目 1	0.982951	-0.0170489
13	B1	5	检测项目 1	0.983124	-0.0168756
13	B1	6	检测项目 1	0.982262	-0.0177385
13	B1	7	检测项目 1	0.981574	-0.0184256
13	B1	8	检测项目 1	0.98149	-0.0185097
13	B1	9	检测项目 1	0.981229	-0.0187714
13	B1	10	检测项目 1	0.979984	-0.0200164
13	B1	11	检测项目 1	0.978466	-0.0215344
13	B1	12	检测项目 1	0.978952	-0.0210478
13	B1	13	检测项目 1	0.981955	-0.0180448
13	B1	14	检测项目 1	0.996955	-0.00304544
13	B1	15	检测项目 1	1.02812	0.0281194
13	B1	16	检测项目 1	1.08229	0.0822922
13	B1	17	检测项目 1	1.18342	0.18342
13	B1	18	检测项目 1	1.39027	0.390271
13	B1	19	检测项目 1	1.72214	0.722144
13	B1	20	检测项目 1	2.21032	1.21032
13	B1	21	检测项目 1	2.85376	1.85376
13	B1	22	检测项目 1	3.61184	2.61184
13	B1	23	检测项目 1	4.41808	3.41808
13	B1	24	检测项目 1	5.20497	4.20497
13	B1	25	检测项目 1	5.91556	4.91556
13	B1	26	检测项目 1	6.50438	5.50438
13	B1	27	检测项目 1	6.94501	5.94501
13	B1	28	检测项目 1	7.24069	6.24069
13	B1	29	检测项目 1	7.4198	6.4198
13	B1	30	检测项目 1	7.5192	6.5192
13	B1	31	检测项目 1	7.57107	6.57107
13	B1	32	检测项目 1	7.59916	6.59916
13	B1	33	检测项目 1	7.61607	6.61607
13	B1	34	检测项目 1	7.62463	6.62463
13	B1	35	检测项目 1	7.62427	6.62427
13	B1	36	检测项目 1	7.61791	6.61791
13	B1	37	检测项目 1	7.61021	6.61021
13	B1	38	检测项目 1	7.6026	6.6026
13	B1	39	检测项目 1	7.59167	6.59167
13	B1	40	检测项目 1	7.57237	6.57237
14	B2	1	检测项目 1	0.974461	-0.0255387
14	B2	2	检测项目 1	0.981582	-0.0184177
14	B2	3	检测项目 1	0.983096	-0.0169044
14	B2	4	检测项目 1	0.983106	-0.0168943
14	B2	5	检测项目 1	0.984174	-0.0158263
14	B2	6	检测项目 1	0.985942	-0.0140583
14	B2	7	检测项目 1	0.986809	-0.0131907
14	B2	8	检测项目 1	0.986173	-0.0138273
14	B2	9	检测项目 1	0.9845	-0.0154997
14	B2	10	检测项目 1	0.982819	-0.0171807
14	B2	11	检测项目 1	0.982868	-0.0171321
14	B2	12	检测项目 1	0.985857	-0.0141429
14	B2	13	检测项目 1	1.00434	0.00433612
14	B2	14	检测项目 1	1.04277	0.0427681
14	B2	15	检测项目 1	1.10141	0.101414
14	B2	16	检测项目 1	1.21094	0.210941
14	B2	17	检测项目 1	1.43921	0.439212
14	B2	18	检测项目 1	1.81309	0.813086
14	B2	19	检测项目 1	2.35977	1.35977
14	B2	20	检测项目 1	3.06132	2.06132
14	B2	21	检测项目 1	3.85707	2.85707
14	B2	22	检测项目 1	4.66525	3.66525
14	B2	23	检测项目 1	5.40399	4.40399
14	B2	24	检测项目 1	6.01026	5.01026
14	B2	25	检测项目 1	6.45717	5.45717
14	B2	26	检测项目 1	6.76129	5.76129
14	B2	27	检测项目 1	6.96126	5.96126
14	B2	28	检测项目 1	7.08869	6.08869
14	B2	29	检测项目 1	7.15903	6.15903
14	B2	30	检测项目 1	7.18527	6.18527
14	B2	31	检测项目 1	7.18632	6.18632
14	B2	32	检测项目 1	7.18165	6.18165
14	B2	33	检测项目 1	7.17976	6.17976
14	B2	34	检测项目 1	7.17762	6.17762
14	B2	35	检测项目 1	7.17008	6.17008
14	B2	36	检测项目 1	7.15929	6.15929
14	B2	37	检测项目 1	7.15157	6.15157
14	B2	38	检测项目 1	7.14932	6.14932
14	B2	39	检测项目 1	7.14829	6.14829
14	B2	40	检测项目 1	7.14191	6.14191
15	B3	1	检测项目 1	0.974034	-0.0259663
15	B3	2	检测项目 1	0.979677	-0.0203227
15	B3	3	检测项目 1	0.983603	-0.0163966
15	B3	4	检测项目 1	0.985262	-0.0147379
15	B3	5	检测项目 1	0.984598	-0.0154024
15	B3	6	检测项目 1	0.982732	-0.0172676
15	B3	7	检测项目 1	0.9814	-0.0186001
15	B3	8	检测项目 1	0.981615	-0.0183854
15	B3	9	检测项目 1	0.982704	-0.0172963
15	B3	10	检测项目 1	0.983147	-0.0168529
15	B3	11	检测项目 1	0.982391	-0.0176086
15	B3	12	检测项目 1	0.981518	-0.0184821
15	B3	13	检测项目 1	0.981642	-0.0183579
15	B3	14	检测项目 1	0.981561	-0.0184395
15	B3	15	检测项目 1	1.00018	0.000178099
15	B3	16	检测项目 1	1.05064	0.0506415
15	B3	17	检测项目 1	1.1363	0.136297
15	B3	18	检测项目 1	1.28033	0.28033
15	B3	19	检测项目 1	1.55834	0.558336
15	B3	20	检测项目 1	1.995	0.995004
15	B3	21	检测项目 1	2.64317	1.64317
15	B3	22	检测项目 1	3.49391	2.49391
15	B3	23	检测项目 1	4.46354	3.46354
15	B3	24	检测项目 1	5.43759	4.43759
15	B3	25	检测项目 1	6.32745	5.32745
15	B3	26	检测项目 1	7.08674	6.08674
15	B3	27	检测项目 1	7.69254	6.69254
15	B3	28	检测项目 1	8.13422	7.13422
15	B3	29	检测项目 1	8.42074	7.42074
15	B3	30	检测项目 1	8.58592	7.58592
15	B3	31	检测项目 1	8.67495	7.67495
15	B3	32	检测项目 1	8.72479	7.72479
15	B3	33	检测项目 1	8.75336	7.75336
15	B3	34	检测项目 1	8.76545	7.76545
15	B3	35	检测项目 1	8.76405	7.76405
15	B3	36	检测项目 1	8.75681	7.75681
15	B3	37	检测项目 1	8.75117	7.75117
15	B3	38	检测项目 1	8.74811	7.74811
15	B3	39	检测项目 1	8.7414	7.7414
15	B3	40	检测项目 1	8.72254	7.72254
16	B4	1	检测项目 1	0.975527	-0.0244728
16	B4	2	检测项目 1	0.980646	-0.0193543
16	B4	3	检测项目 1	0.983311	-0.0166887
16	B4	4	检测项目 1	0.984527	-0.0154728
16	B4	5	检测项目 1	0.985104	-0.0148959
16	B4	6	检测项目 1	0.985411	-0.0145893
16	B4	7	检测项目 1	0.985368	-0.0146322
16	B4	8	检测项目 1	0.984772	-0.0152284
16	B4	9	检测项目 1	0.983602	-0.0163981
16	B4	10	检测项目 1	0.982569	-0.0174315
16	B4	11	检测项目 1	0.983198	-0.0168021
16	B4	12	检测项目 1	0.98585	-0.0141501
16	B4	13	检测项目 1	0.999352	-0.00064832
16	B4	14	检测项目 1	1.02736	0.0273643
16	B4	15	检测项目 1	1.07437	0.074369
16	B4	16	检测项目 1	1.17395	0.173955
16	B4	17	检测项目 1	1.38951	0.389509
16	B4	18	检测项目 1	1.73892	0.738916
16	B4	19	检测项目 1	2.24903	1.24903
16	B4	20	检测项目 1	2.92137	1.92137
16	B4	21	检测项目 1	3.71404	2.71404
16	B4	22	检测项目 1	4.54088	3.54088
16	B4	23	检测项目 1	5.30541	4.30541
16	B4	24	检测项目 1	5.9415	4.9415
16	B4	25	检测项目 1	6.42671	5.42671
16	B4	26	检测项目 1	6.77037	5.77037
16	B4	27	检测项目 1	6.99732	5.99732
16	B4	28	检测项目 1	7.136	6.136
16	B4	29	检测项目 1	7.21083	6.21083
16	B4	30	检测项目 1	7.24146	6.24146
16	B4	31	检测项目 1	7.24646	6.24646
16	B4	32	检测项目 1	7.24363	6.24363
16	B4	33	检测项目 1	7.24235	6.24235
16	B4	34	检测项目 1	7.24052	6.24052
16	B4	35	检测项目 1	7.23206	6.23206
16	B4	36	检测项目 1	7.21704	6.21704
16	B4	37	检测项目 1	7.20055	6.20055
16	B4	38	检测项目 1	7.18531	6.18531
16	B4	39	检测项目 1	7.16843	6.16843
16	B4	40	检测项目 1	7.14483	6.14483
17	B5	1	检测项目 1	0.978552	-0.0214477
17	B5	2	检测项目 1	0.984549	-0.0154514
17	B5	3	检测项目 1	0.990037	-0.00996339
17	B5	4	检测项目 1	0.992386	-0.00761384
17	B5	5	检测项目 1	0.990582	-0.00941813
17	B5	6	检测项目 1	0.986805	-0.0131946
17	B5	7	检测项目 1	0.984304	-0.015696
17	B5	8	检测项目 1	0.984442	-0.0155581
17	B5	9	检测项目 1	0.986144	-0.0138564
17	B5	10	检测项目 1	0.9881	-0.0119004
17	B5	11	检测项目 1	0.990177	-0.0098232
17	B5	12	检测项目 1	0.996592	-0.00340849
17	B5	13	检测项目 1	1.00818	0.00817943
17	B5	14	检测项目 1	1.02852	0.0285162
17	B5	15	检测项目 1	1.0682	0.0681964
17	B5	16	检测项目 1	1.16529	0.165286
17	B5	17	检测项目 1	1.35004	0.350037
17	B5	18	检测项目 1	1.64561	0.645611
17	B5	19	检测项目 1	2.04832	1.04832
17	B5	20	检测项目 1	2.53403	1.53403
17	B5	21	检测项目 1	3.06882	2.06882
17	B5	22	检测项目 1	3.6096	2.6096
17	B5	23	检测项目 1	4.10354	3.10354
17	B5	24	检测项目 1	4.50276	3.50276
17	B5	25	检测项目 1	4.78929	3.78929
17	B5	26	检测项目 1	4.97923	3.97923
17	B5	27	检测项目 1	5.10343	4.10343
17	B5	28	检测项目 1	5.18574	4.18574
17	B5	29	检测项目 1	5.238	4.238
17	B5	30	检测项目 1	5.26512	4.26512
17	B5	31	检测项目 1	5.27336	4.27336
17	B5	32	检测项目 1	5.27299	4.27299
17	B5	33	检测项目 1	5.27235	4.27235
17	B5	34	检测项目 1	5.27134	4.27134
17	B5	35	检测项目 1	5.26532	4.26532
17	B5	36	检测项目 1	5.25386	4.25386
17	B5	37	检测项目 1	5.24103	4.24103
17	B5	38	检测项目 1	5.22911	4.22911
17	B5	39	检测项目 1	5.21574	4.21574
17	B5	40	检测项目 1	5.19672	4.19672
18	B6	1	检测项目 1	0.974096	-0.0259042
18	B6	2	检测项目 1	0.978544	-0.0214557
18	B6	3	检测项目 1	0.979769	-0.0202314
18	B6	4	检测项目 1	0.980219	-0.0197806
18	B6	5	检测项目 1	0.981362	-0.0186378
18	B6	6	检测项目 1	0.982785	-0.0172152
18	B6	7	检测项目 1	0.98327	-0.0167298
18	B6	8	检测项目 1	0.982282	-0.0177184
18	B6	9	检测项目 1	0.980126	-0.0198737
18	B6	10	检测项目 1	0.977845	-0.022155
18	B6	11	检测项目 1	0.977457	-0.0225428
18	B6	12	检测项目 1	0.980343	-0.0196571
18	B6	13	检测项目 1	0.995823	-0.00417745
18	B6	14	检测项目 1	1.02752	0.0275161
18	B6	15	检测项目 1	1.0817	0.0816966
18	B6	16	检测项目 1	1.18431	0.184312
18	B6	17	检测项目 1	1.39436	0.394361
18	B6	18	检测项目 1	1.72351	0.723508
18	B6	19	检测项目 1	2.18767	1.18767
18	B6	20	检测项目 1	2.78648	1.78648
18	B6	21	检测项目 1	3.50163	2.50163
18	B6	22	检测项目 1	4.28638	3.28638
18	B6	23	检测项目 1	5.06452	4.06452
18	B6	24	检测项目 1	5.75521	4.75521
18	B6	25	检测项目 1	6.30593	5.30593
18	B6	26	检测项目 1	6.70877	5.70877
18	B6	27	检测项目 1	6.98825	5.98825
18	B6	28	检测项目 1	7.178	6.178
18	B6	29	检测项目 1	7.30223	6.30223
18	B6	30	检测项目 1	7.3749	6.3749
18	B6	31	检测项目 1	7.4094	6.4094
18	B6	32	检测项目 1	7.42425	6.42425
18	B6	33	检测项目 1	7.4335	6.4335
18	B6	34	检测项目 1	7.43906	6.43906
18	B6	35	检测项目 1	7.43806	6.43806
18	B6	36	检测项目 1	7.43507	6.43507
18	B6	37	检测项目 1	7.43905	6.43905
18	B6	38	检测项目 1	7.45255	6.45255
18	B6	39	检测项目 1	7.46854	6.46854
18	B6	40	检测项目 1	7.47683	6.47683
19	B7	1	检测项目 1	0.976431	-0.0235693
19	B7	2	检测项目 1	0.981341	-0.0186587
19	B7	3	检测项目 1	0.984345	-0.0156552
19	B7	4	检测项目 1	0.986015	-0.0139853
19	B7	5	检测项目 1	0.986712	-0.013288
19	B7	6	检测项目 1	0.986481	-0.0135191
19	B7	7	检测项目 1	0.985339	-0.0146608
19	B7	8	检测项目 1	0.98367	-0.0163302
19	B7	9	检测项目 1	0.982209	-0.0177913
19	B7	10	检测项目 1	0.981921	-0.0180789
19	B7	11	检测项目 1	0.983583	-0.0164169
19	B7	12	检测项目 1	0.986478	-0.0135222
19	B7	13	检测项目 1	0.997031	-0.00296891
19	B7	14	检测项目 1	1.01563	0.0156268
19	B7	15	检测项目 1	1.05189	0.0518899
19	B7	16	检测项目 1	1.12968	0.129679
19	B7	17	检测项目 1	1.3051	0.305102
19	B7	18	检测项目 1	1.60924	0.60924
19	B7	19	检测项目 1	2.08025	1.08025
19	B7	20	检测项目 1	2.72168	1.72168
19	B7	21	检测项目 1	3.49043	2.49043
19	B7	22	检测项目 1	4.30966	3.30966
19	B7	23	检测项目 1	5.09511	4.09511
19	B7	24	检测项目 1	5.78006	4.78006
19	B7	25	检测项目 1	6.32352	5.32352
19	B7	26	检测项目 1	6.71679	5.71679
19	B7	27	检测项目 1	6.97888	5.97888
19	B7	28	检测项目 1	7.14494	6.14494
19	B7	29	检测项目 1	7.24514	6.24514
19	B7	30	检测项目 1	7.29992	6.29992
19	B7	31	检测项目 1	7.32291	6.32291
19	B7	32	检测项目 1	7.32774	6.32774
19	B7	33	检测项目 1	7.32465	6.32465
19	B7	34	检测项目 1	7.31945	6.31945
19	B7	35	检测项目 1	7.31358	6.31358
19	B7	36	检测项目 1	7.30778	6.30778
19	B7	37	检测项目 1	7.30243	6.30243
19	B7	38	检测项目 1	7.29762	6.29762
19	B7	39	检测项目 1	7.2927	6.2927
19	B7	40	检测项目 1	7.28691	6.28691
20	B8	1	检测项目 1	0.978358	-0.0216419
20	B8	2	检测项目 1	0.982266	-0.0177342
20	B8	3	检测项目 1	0.984607	-0.0153932
20	B8	4	检测项目 1	0.986302	-0.013698
20	B8	5	检测项目 1	0.987729	-0.0122715
20	B8	6	检测项目 1	0.988333	-0.0116669
20	B8	7	检测项目 1	0.98742	-0.0125799
20	B8	8	检测项目 1	0.985148	-0.0148515
20	B8	9	检测项目 1	0.98254	-0.0174598
20	B8	10	检测项目 1	0.98104	-0.0189601
20	B8	11	检测项目 1	0.982088	-0.0179119
20	B8	12	检测项目 1	0.985851	-0.0141494
20	B8	13	检测项目 1	0.998931	-0.00106865
20	B8	14	检测项目 1	1.02658	0.0265788
20	B8	15	检测项目 1	1.06947	0.0694724
20	B8	16	检测项目 1	1.15282	0.152823
20	B8	17	检测项目 1	1.33042	0.330417
20	B8	18	检测项目 1	1.62037	0.620374
20	B8	19	检测项目 1	2.03639	1.03639
20	B8	20	检测项目 1	2.56682	1.56682
20	B8	21	检测项目 1	3.18586	2.18586
20	B8	22	检测项目 1	3.85563	2.85563
20	B8	23	检测项目 1	4.51994	3.51994
20	B8	24	检测项目 1	5.11139	4.11139
20	B8	25	检测项目 1	5.58097	4.58097
20	B8	26	检测项目 1	5.92042	4.92042
20	B8	27	检测项目 1	6.15315	5.15315
20	B8	28	检测项目 1	6.30738	5.30738
20	B8	29	检测项目 1	6.40157	5.40157
20	B8	30	检测项目 1	6.44889	5.44889
20	B8	31	检测项目 1	6.4662	5.4662
20	B8	32	检测项目 1	6.47346	5.47346
20	B8	33	检测项目 1	6.48265	5.48265
20	B8	34	检测项目 1	6.49191	5.49191
20	B8	35	检测项目 1	6.49346	5.49346
20	B8	36	检测项目 1	6.48581	5.48581
20	B8	37	检测项目 1	6.47393	5.47393
20	B8	38	检测项目 1	6.46112	5.46112
20	B8	39	检测项目 1	6.44502	5.44502
20	B8	40	检测项目 1	6.42087	5.42087
21	B9	1	检测项目 1	0.969965	-0.030035
21	B9	2	检测项目 1	0.977393	-0.0226068
21	B9	3	检测项目 1	0.981078	-0.0189224
21	B9	4	检测项目 1	0.982917	-0.017083
21	B9	5	检测项目 1	0.983878	-0.0161222
21	B9	6	检测项目 1	0.983559	-0.0164413
21	B9	7	检测项目 1	0.981739	-0.0182605
21	B9	8	检测项目 1	0.979661	-0.0203386
21	B9	9	检测项目 1	0.978975	-0.021025
21	B9	10	检测项目 1	0.980186	-0.0198139
21	B9	11	检测项目 1	0.982513	-0.0174866
21	B9	12	检测项目 1	0.985045	-0.014955
21	B9	13	检测项目 1	0.9858	-0.0142004
21	B9	14	检测项目 1	0.996459	-0.00354117
21	B9	15	检测项目 1	1.01542	0.0154237
21	B9	16	检测项目 1	1.0633	0.0633043
21	B9	17	检测项目 1	1.16814	0.168144
21	B9	18	检测项目 1	1.39351	0.393505
21	B9	19	检测项目 1	1.7555	0.755501
21	B9	20	检测项目 1	2.29445	1.29445
21	B9	21	检测项目 1	3.0209	2.0209
21	B9	22	检测项目 1	3.89423	2.89423
21	B9	23	检测项目 1	4.82393	3.82393
21	B9	24	检测项目 1	5.70813	4.70813
21	B9	25	检测项目 1	6.47548	5.47548
21	B9	26	检测项目 1	7.09784	6.09784
21	B9	27	检测项目 1	7.5734	6.5734
21	B9	28	检测项目 1	7.90963	6.90963
21	B9	29	检测项目 1	8.12032	7.12032
21	B9	30	检测项目 1	8.23194	7.23194
21	B9	31	检测项目 1	8.28311	7.28311
21	B9	32	检测项目 1	8.31223	7.31223
21	B9	33	检测项目 1	8.33853	7.33853
21	B9	34	检测项目 1	8.35872	7.35872
21	B9	35	检测项目 1	8.36384	7.36384
21	B9	36	检测项目 1	8.35712	7.35712
21	B9	37	检测项目 1	8.3499	7.3499
21	B9	38	检测项目 1	8.34685	7.34685
21	B9	39	检测项目 1	8.34069	7.34069
21	B9	40	检测项目 1	8.31975	7.31975
22	B10	1	检测项目 1	0.976731	-0.0232692
22	B10	2	检测项目 1	0.982911	-0.0170894
22	B10	3	检测项目 1	0.984819	-0.0151808
22	B10	4	检测项目 1	0.98476	-0.0152405
22	B10	5	检测项目 1	0.984512	-0.0154878
22	B10	6	检测项目 1	0.984731	-0.0152692
22	B10	7	检测项目 1	0.985145	-0.0148554
22	B10	8	检测项目 1	0.985291	-0.014709
22	B10	9	检测项目 1	0.984999	-0.0150012
22	B10	10	检测项目 1	0.98505	-0.0149497
22	B10	11	检测项目 1	0.986615	-0.0133845
22	B10	12	检测项目 1	0.99533	-0.0046702
22	B10	13	检测项目 1	1.01076	0.0107622
22	B10	14	检测项目 1	1.03971	0.0397117
22	B10	15	检测项目 1	1.09998	0.0999845
22	B10	16	检测项目 1	1.24623	0.246231
22	B10	17	检测项目 1	1.51808	0.51808
22	B10	18	检测项目 1	1.95023	0.95023
22	B10	19	检测项目 1	2.5442	1.5442
22	B10	20	检测项目 1	3.26818	2.26818
22	B10	21	检测项目 1	4.06191	3.06191
22	B10	22	检测项目 1	4.85125	3.85125
22	B10	23	检测项目 1	5.56598	4.56598
22	B10	24	检测项目 1	6.15397	5.15397
22	B10	25	检测项目 1	6.59069	5.59069
22	B10	26	检测项目 1	6.88411	5.88411
22	B10	27	检测项目 1	7.06698	6.06698
22	B10	28	检测项目 1	7.17597	6.17597
22	B10	29	检测项目 1	7.23547	6.23547
22	B10	30	检测项目 1	7.25935	6.25935
22	B10	31	检测项目 1	7.26167	6.26167
22	B10	32	检测项目 1	7.25831	6.25831
22	B10	33	检测项目 1	7.25804	6.25804
22	B10	34	检测项目 1	7.2586	6.2586
22	B10	35	检测项目 1	7.25484	6.25484
22	B10	36	检测项目 1	7.24818	6.24818
22	B10	37	检测项目 1	7.24439	6.24439
22	B10	38	检测项目 1	7.24578	6.24578
22	B10	39	检测项目 1	7.24857	6.24857
22	B10	40	检测项目 1	7.2468	6.2468
23	B11	1	检测项目 1	0.977253	-0.0227474
23	B11	2	检测项目 1	0.983704	-0.0162964
23	B11	3	检测项目 1	0.986201	-0.0137986
23	B11	4	检测项目 1	0.987391	-0.0126094
23	B11	5	检测项目 1	0.988715	-0.0112855
23	B11	6	检测项目 1	0.989568	-0.0104322
23	B11	7	检测项目 1	0.988909	-0.011091
23	B11	8	检测项目 1	0.986962	-0.0130379
23	B11	9	检测项目 1	0.984702	-0.015298
23	B11	10	检测项目 1	0.982873	-0.0171267
23	B11	11	检测项目 1	0.982089	-0.0179106
23	B11	12	检测项目 1	0.983443	-0.0165573
23	B11	13	检测项目 1	0.985908	-0.0140921
23	B11	14	检测项目 1	1.01185	0.0118469
23	B11	15	检测项目 1	1.05959	0.0595857
23	B11	16	检测项目 1	1.14	0.14
23	B11	17	检测项目 1	1.28986	0.289856
23	B11	18	检测项目 1	1.58936	0.58936
23	B11	19	检测项目 1	2.04472	1.04472
23	B11	20	检测项目 1	2.67485	1.67485
23	B11	21	检测项目 1	3.45938	2.45938
23	B11	22	检测项目 1	4.33791	3.33791
23	B11	23	检测项目 1	5.2236	4.2236
23	B11	24	检测项目 1	6.02898	5.02898
23	B11	25	检测项目 1	6.69364	5.69364
23	B11	26	检测项目 1	7.19632	6.19632
23	B11	27	检测项目 1	7.54833	6.54833
23	B11	28	检测项目 1	7.77474	6.77474
23	B11	29	检测项目 1	7.90192	6.90192
23	B11	30	检测项目 1	7.95665	6.95665
23	B11	31	检测项目 1	7.9694	6.9694
23	B11	32	检测项目 1	7.96941	6.96941
23	B11	33	检测项目 1	7.97238	6.97238
23	B11	34	检测项目 1	7.97659	6.97659
23	B11	35	检测项目 1	7.97388	6.97388
23	B11	36	检测项目 1	7.96344	6.96344
23	B11	37	检测项目 1	7.95107	6.95107
23	B11	38	检测项目 1	7.94021	6.94021
23	B11	39	检测项目 1	7.92782	6.92782
23	B11	40	检测项目 1	7.90823	6.90823
24	B12	1	检测项目 1	0.970774	-0.0292262
24	B12	2	检测项目 1	0.976425	-0.0235751
24	B12	3	检测项目 1	0.981919	-0.0180811
24	B12	4	检测项目 1	0.986473	-0.0135267
24	B12	5	检测项目 1	0.989323	-0.0106769
24	B12	6	检测项目 1	0.990119	-0.00988114
24	B12	7	检测项目 1	0.989382	-0.0106177
24	B12	8	检测项目 1	0.988222	-0.0117782
24	B12	9	检测项目 1	0.987207	-0.0127929
24	B12	10	检测项目 1	0.985917	-0.0140827
24	B12	11	检测项目 1	0.983948	-0.016052
24	B12	12	检测项目 1	0.981925	-0.018075
24	B12	13	检测项目 1	0.980865	-0.0191353
24	B12	14	检测项目 1	0.980971	-0.0190295
24	B12	15	检测项目 1	0.981641	-0.018359
24	B12	16	检测项目 1	0.982489	-0.0175113
24	B12	17	检测项目 1	0.983582	-0.016418
24	B12	18	检测项目 1	0.985583	-0.0144165
24	B12	19	检测项目 1	0.988047	-0.0119531
24	B12	20	检测项目 1	1.02084	0.0208402
24	B12	21	检测项目 1	1.07575	0.0757527
24	B12	22	检测项目 1	1.16556	0.165564
24	B12	23	检测项目 1	1.33601	0.336014
24	B12	24	检测项目 1	1.70589	0.705895
24	B12	25	检测项目 1	2.33157	1.33157
24	B12	26	检测项目 1	3.25753	2.25753
24	B12	27	检测项目 1	4.41134	3.41134
24	B12	28	检测项目 1	5.61349	4.61349
24	B12	29	检测项目 1	6.66413	5.66413
24	B12	30	检测项目 1	7.44581	6.44581
24	B12	31	检测项目 1	7.96393	6.96393
24	B12	32	检测项目 1	8.2991	7.2991
24	B12	33	检测项目 1	8.52623	7.52623
24	B12	34	检测项目 1	8.674	7.674
24	B12	35	检测项目 1	8.75025	7.75025
24	B12	36	检测项目 1	8.77866	7.77866
24	B12	37	检测项目 1	8.79508	7.79508
24	B12	38	检测项目 1	8.81905	7.81905
24	B12	39	检测项目 1	8.84453	7.84453
24	B12	40	检测项目 1	8.85587	7.85587
25	C1	1	检测项目 1	0.978985	-0.021015
25	C1	2	检测项目 1	0.982624	-0.0173759
25	C1	3	检测项目 1	0.985924	-0.0140758
25	C1	4	检测项目 1	0.988679	-0.0113215
25	C1	5	检测项目 1	0.990728	-0.00927228
25	C1	6	检测项目 1	0.991911	-0.00808948
25	C1	7	检测项目 1	0.991883	-0.00811678
25	C1	8	检测项目 1	0.99038	-0.00962019
25	C1	9	检测项目 1	0.987876	-0.0121241
25	C1	10	检测项目 1	0.985624	-0.0143757
25	C1	11	检测项目 1	0.984473	-0.0155265
25	C1	12	检测项目 1	0.983945	-0.0160545
25	C1	13	检测项目 1	0.982936	-0.0170636
25	C1	14	检测项目 1	0.981347	-0.0186527
25	C1	15	检测项目 1	0.980523	-0.0194768
25	C1	16	检测项目 1	0.982393	-0.0176067
25	C1	17	检测项目 1	0.986951	-0.0130495
25	C1	18	检测项目 1	1.01107	0.0110699
25	C1	19	检测项目 1	1.05604	0.0560421
25	C1	20	检测项目 1	1.1219	0.121899
25	C1	21	检测项目 1	1.23374	0.233739
25	C1	22	检测项目 1	1.45131	0.45131
25	C1	23	检测项目 1	1.78358	0.783578
25	C1	24	检测项目 1	2.24112	1.24112
25	C1	25	检测项目 1	2.80576	1.80576
25	C1	26	检测项目 1	3.43577	2.43577
25	C1	27	检测项目 1	4.07627	3.07627
25	C1	28	检测项目 1	4.6728	3.6728
25	C1	29	检测项目 1	5.18473	4.18473
25	C1	30	检测项目 1	5.59166	4.59166
25	C1	31	检测项目 1	5.89326	4.89326
25	C1	32	检测项目 1	6.10429	5.10429
25	C1	33	检测项目 1	6.24542	5.24542
25	C1	34	检测项目 1	6.33566	5.33566
25	C1	35	检测项目 1	6.39196	5.39196
25	C1	36	检测项目 1	6.43226	5.43226
25	C1	37	检测项目 1	6.46997	5.46997
25	C1	38	检测项目 1	6.50567	5.50567
25	C1	39	检测项目 1	6.52644	5.52644
25	C1	40	检测项目 1	6.51486	5.51486
26	C2	1	检测项目 1	0.972502	-0.0274984
26	C2	2	检测项目 1	0.978882	-0.0211179
26	C2	3	检测项目 1	0.985814	-0.014186
26	C2	4	检测项目 1	0.989969	-0.0100309
26	C2	5	检测项目 1	0.989841	-0.0101588
26	C2	6	检测项目 1	0.987374	-0.0126262
26	C2	7	检测项目 1	0.985466	-0.0145344
26	C2	8	检测项目 1	0.985016	-0.0149837
26	C2	9	检测项目 1	0.985062	-0.0149378
26	C2	10	检测项目 1	0.984865	-0.0151352
26	C2	11	检测项目 1	0.984547	-0.0154532
26	C2	12	检测项目 1	0.984246	-0.0157538
26	C2	13	检测项目 1	0.983702	-0.0162984
26	C2	14	检测项目 1	0.982873	-0.0171269
26	C2	15	检测项目 1	0.982353	-0.017647
26	C2	16	检测项目 1	0.98296	-0.0170399
26	C2	17	检测项目 1	0.984919	-0.0150806
26	C2	18	检测项目 1	0.987069	-0.0129315
26	C2	19	检测项目 1	1.00761	0.00760984
26	C2	20	检测项目 1	1.05147	0.0514663
26	C2	21	检测项目 1	1.1222	0.1222
26	C2	22	检测项目 1	1.24005	0.240047
26	C2	23	检测项目 1	1.46569	0.465686
26	C2	24	检测项目 1	1.81207	0.81207
26	C2	25	检测项目 1	2.30385	1.30385
26	C2	26	检测项目 1	2.92255	1.92255
26	C2	27	检测项目 1	3.61142	2.61142
26	C2	28	检测项目 1	4.29965	3.29965
26	C2	29	检测项目 1	4.9286	3.9286
26	C2	30	检测项目 1	5.46148	4.46148
26	C2	31	检测项目 1	5.88403	4.88403
26	C2	32	检测项目 1	6.19933	5.19933
26	C2	33	检测项目 1	6.42287	5.42287
26	C2	34	检测项目 1	6.57441	5.57441
26	C2	35	检测项目 1	6.67576	5.67576
26	C2	36	检测项目 1	6.7475	5.7475
26	C2	37	检测项目 1	6.80429	5.80429
26	C2	38	检测项目 1	6.84612	5.84612
26	C2	39	检测项目 1	6.85903	5.85903
26	C2	40	检测项目 1	6.82321	5.82321
27	C3	1	检测项目 1	0.971647	-0.0283529
27	C3	2	检测项目 1	0.97828	-0.0217199
27	C3	3	检测项目 1	0.981082	-0.0189181
27	C3	4	检测项目 1	0.98163	-0.01837
27	C3	5	检测项目 1	0.981436	-0.0185637
27	C3	6	检测项目 1	0.981698	-0.0183022
27	C3	7	检测项目 1	0.982788	-0.0172122
27	C3	8	检测项目 1	0.98411	-0.0158901
27	C3	9	检测项目 1	0.984616	-0.0153838
27	C3	10	检测项目 1	0.983832	-0.0161678
27	C3	11	检测项目 1	0.982317	-0.0176827
27	C3	12	检测项目 1	0.981201	-0.0187989
27	C3	13	检测项目 1	0.981196	-0.0188041
27	C3	14	检测项目 1	0.982182	-0.0178177
27	C3	15	检测项目 1	0.983609	-0.0163908
27	C3	16	检测项目 1	0.985018	-0.0149825
27	C3	17	检测项目 1	0.986012	-0.0139881
27	C3	18	检测项目 1	0.986029	-0.0139714
27	C3	19	检测项目 1	0.997166	-0.00283384
27	C3	20	检测项目 1	1.03338	0.0333751
27	C3	21	检测项目 1	1.09329	0.093289
27	C3	22	检测项目 1	1.18908	0.189083
27	C3	23	检测项目 1	1.37437	0.374367
27	C3	24	检测项目 1	1.67592	0.675921
27	C3	25	检测项目 1	2.13537	1.13537
27	C3	26	检测项目 1	2.74348	1.74348
27	C3	27	检测项目 1	3.44104	2.44104
27	C3	28	检测项目 1	4.14983	3.14983
27	C3	29	检测项目 1	4.80536	3.80536
27	C3	30	检测项目 1	5.36749	4.36749
27	C3	31	检测项目 1	5.81875	4.81875
27	C3	32	检测项目 1	6.15767	5.15767
27	C3	33	检测项目 1	6.39538	5.39538
27	C3	34	检测项目 1	6.55173	5.55173
27	C3	35	检测项目 1	6.65271	5.65271
27	C3	36	检测项目 1	6.72408	5.72408
27	C3	37	检测项目 1	6.78379	5.78379
27	C3	38	检测项目 1	6.83697	5.83697
27	C3	39	检测项目 1	6.87845	5.87845
27	C3	40	检测项目 1	6.89971	5.89971
28	C4	1	检测项目 1	0.973037	-0.0269626
28	C4	2	检测项目 1	0.977358	-0.0226425
28	C4	3	检测项目 1	0.981312	-0.0186876
28	C4	4	检测项目 1	0.984107	-0.0158933
28	C4	5	检测项目 1	0.985375	-0.0146248
28	C4	6	检测项目 1	0.985515	-0.0144852
28	C4	7	检测项目 1	0.985027	-0.0149726
28	C4	8	检测项目 1	0.984055	-0.0159452
28	C4	9	检测项目 1	0.982812	-0.0171881
28	C4	10	检测项目 1	0.981969	-0.0180312
28	C4	11	检测项目 1	0.981916	-0.0180843
28	C4	12	检测项目 1	0.982034	-0.0179659
28	C4	13	检测项目 1	0.981307	-0.0186928
28	C4	14	检测项目 1	0.979691	-0.0203092
28	C4	15	检测项目 1	0.978382	-0.0216182
28	C4	16	检测项目 1	0.978717	-0.0212832
28	C4	17	检测项目 1	0.980937	-0.0190635
28	C4	18	检测项目 1	0.98387	-0.01613
28	C4	19	检测项目 1	1.00218	0.00218284
28	C4	20	检测项目 1	1.04849	0.0484918
28	C4	21	检测项目 1	1.11866	0.118662
28	C4	22	检测项目 1	1.22806	0.228061
28	C4	23	检测项目 1	1.43715	0.437153
28	C4	24	检测项目 1	1.77342	0.773419
28	C4	25	检测项目 1	2.27308	1.27308
28	C4	26	检测项目 1	2.91905	1.91905
28	C4	27	检测项目 1	3.64642	2.64642
28	C4	28	检测项目 1	4.37652	3.37652
28	C4	29	检测项目 1	5.04495	4.04495
28	C4	30	检测项目 1	5.61013	4.61013
28	C4	31	检测项目 1	6.05508	5.05508
28	C4	32	检测项目 1	6.38595	5.38595
28	C4	33	检测项目 1	6.6225	5.6225
28	C4	34	检测项目 1	6.78612	5.78612
28	C4	35	检测项目 1	6.89658	5.89658
28	C4	36	检测项目 1	6.97227	5.97227
28	C4	37	检测项目 1	7.02676	6.02676
28	C4	38	检测项目 1	7.06269	6.06269
28	C4	39	检测项目 1	7.07247	6.07247
28	C4	40	检测项目 1	7.04465	6.04465
29	C5	1	检测项目 1	0.976366	-0.0236342
29	C5	2	检测项目 1	0.980898	-0.0191016
29	C5	3	检测项目 1	0.982319	-0.0176811
29	C5	4	检测项目 1	0.982744	-0.0172562
29	C5	5	检测项目 1	0.983737	-0.0162628
29	C5	6	检测项目 1	0.98556	-0.0144404
29	C5	7	检测项目 1	0.987342	-0.0126584
29	C5	8	检测项目 1	0.988022	-0.0119782
29	C5	9	检测项目 1	0.987251	-0.0127491
29	C5	10	检测项目 1	0.985641	-0.014359
29	C5	11	检测项目 1	0.9841	-0.0159004
29	C5	12	检测项目 1	0.98303	-0.0169699
29	C5	13	检测项目 1	0.982218	-0.0177819
29	C5	14	检测项目 1	0.981498	-0.0185017
29	C5	15	检测项目 1	0.981251	-0.018749
29	C5	16	检测项目 1	0.982103	-0.0178967
29	C5	17	检测项目 1	0.984242	-0.0157577
29	C5	18	检测项目 1	0.986855	-0.0131447
29	C5	19	检测项目 1	1.0025	0.00249588
29	C5	20	检测项目 1	1.04002	0.0400225
29	C5	21	检测项目 1	1.09826	0.0982633
29	C5	22	检测项目 1	1.19303	0.193031
29	C5	23	检测项目 1	1.3768	0.3768
29	C5	24	检测项目 1	1.67135	0.671346
29	C5	25	检测项目 1	2.10927	1.10927
29	C5	26	检测项目 1	2.67982	1.67982
29	C5	27	检测项目 1	3.3255	2.3255
29	C5	28	检测项目 1	3.96677	2.96677
29	C5	29	检测项目 1	4.54269	3.54269
29	C5	30	检测项目 1	5.02854	4.02854
29	C5	31	检测项目 1	5.42307	4.42307
29	C5	32	检测项目 1	5.72692	4.72692
29	C5	33	检测项目 1	5.94333	4.94333
29	C5	34	检测项目 1	6.08712	5.08712
29	C5	35	检测项目 1	6.18245	5.18245
29	C5	36	检测项目 1	6.24925	5.24925
29	C5	37	检测项目 1	6.29827	5.29827
29	C5	38	检测项目 1	6.33413	5.33413
29	C5	39	检测项目 1	6.35901	5.35901
29	C5	40	检测项目 1	6.3741	5.3741
30	C6	1	检测项目 1	0.964964	-0.0350363
30	C6	2	检测项目 1	0.972049	-0.0279511
30	C6	3	检测项目 1	0.975593	-0.0244071
30	C6	4	检测项目 1	0.976393	-0.0236071
30	C6	5	检测项目 1	0.975619	-0.0243809
30	C6	6	检测项目 1	0.974948	-0.0250525
30	C6	7	检测项目 1	0.97546	-0.0245396
30	C6	8	检测项目 1	0.97684	-0.0231605
30	C6	9	检测项目 1	0.977942	-0.022058
30	C6	10	检测项目 1	0.978156	-0.0218444
30	C6	11	检测项目 1	0.977719	-0.0222808
30	C6	12	检测项目 1	0.977047	-0.0229527
30	C6	13	检测项目 1	0.976175	-0.0238252
30	C6	14	检测项目 1	0.975074	-0.0249258
30	C6	15	检测项目 1	0.974224	-0.0257764
30	C6	16	检测项目 1	0.974623	-0.0253775
30	C6	17	检测项目 1	0.976953	-0.0230471
30	C6	18	检测项目 1	0.980509	-0.0194905
30	C6	19	检测项目 1	0.992875	-0.00712508
30	C6	20	检测项目 1	1.01534	0.0153435
30	C6	21	检测项目 1	1.06019	0.0601869
30	C6	22	检测项目 1	1.13618	0.13618
30	C6	23	检测项目 1	1.29012	0.29012
30	C6	24	检测项目 1	1.55534	0.555344
30	C6	25	检测项目 1	1.98528	0.985283
30	C6	26	检测项目 1	2.59809	1.59809
30	C6	27	检测项目 1	3.35117	2.35117
30	C6	28	检测项目 1	4.15583	3.15583
30	C6	29	检测项目 1	4.92589	3.92589
30	C6	30	检测项目 1	5.61077	4.61077
30	C6	31	检测项目 1	6.18907	5.18907
30	C6	32	检测项目 1	6.648	5.648
30	C6	33	检测项目 1	6.98351	5.98351
30	C6	34	检测项目 1	7.21008	6.21008
30	C6	35	检测项目 1	7.35779	6.35779
30	C6	36	检测项目 1	7.45571	6.45571
30	C6	37	检测项目 1	7.5225	6.5225
30	C6	38	检测项目 1	7.56622	6.56622
30	C6	39	检测项目 1	7.5884	6.5884
30	C6	40	检测项目 1	7.58796	6.58796
31	C7	1	检测项目 1	0.973835	-0.0261651
31	C7	2	检测项目 1	0.978706	-0.0212941
31	C7	3	检测项目 1	0.980147	-0.0198531
31	C7	4	检测项目 1	0.980224	-0.0197757
31	C7	5	检测项目 1	0.980506	-0.0194944
31	C7	6	检测项目 1	0.981481	-0.018519
31	C7	7	检测项目 1	0.982776	-0.0172241
31	C7	8	检测项目 1	0.983773	-0.0162275
31	C7	9	检测项目 1	0.983987	-0.0160128
31	C7	10	检测项目 1	0.983315	-0.0166849
31	C7	11	检测项目 1	0.982098	-0.0179017
31	C7	12	检测项目 1	0.980906	-0.0190937
31	C7	13	检测项目 1	0.980038	-0.0199624
31	C7	14	检测项目 1	0.979515	-0.0204846
31	C7	15	检测项目 1	0.97966	-0.0203403
31	C7	16	检测项目 1	0.981363	-0.0186367
31	C7	17	检测项目 1	0.984029	-0.0159714
31	C7	18	检测项目 1	0.997301	-0.00269949
31	C7	19	检测项目 1	1.02459	0.0245919
31	C7	20	检测项目 1	1.07586	0.0758551
31	C7	21	检测项目 1	1.17275	0.172754
31	C7	22	检测项目 1	1.3646	0.364598
31	C7	23	检测项目 1	1.65782	0.657815
31	C7	24	检测项目 1	2.07726	1.07726
31	C7	25	检测项目 1	2.62823	1.62823
31	C7	26	检测项目 1	3.28247	2.28247
31	C7	27	检测项目 1	3.97679	2.97679
31	C7	28	检测项目 1	4.63423	3.63423
31	C7	29	检测项目 1	5.19771	4.19771
31	C7	30	检测项目 1	5.64696	4.64696
31	C7	31	检测项目 1	5.98955	4.98955
31	C7	32	检测项目 1	6.23993	5.23993
31	C7	33	检测项目 1	6.41188	5.41188
31	C7	34	检测项目 1	6.52276	5.52276
31	C7	35	检测项目 1	6.59536	5.59536
31	C7	36	检测项目 1	6.65059	5.65059
31	C7	37	检测项目 1	6.69999	5.69999
31	C7	38	检测项目 1	6.74424	5.74424
31	C7	39	检测项目 1	6.77689	5.77689
31	C7	40	检测项目 1	6.78949	5.78949
32	C8	1	检测项目 1	0.976022	-0.0239781
32	C8	2	检测项目 1	0.979061	-0.0209393
32	C8	3	检测项目 1	0.981066	-0.0189337
32	C8	4	检测项目 1	0.982145	-0.0178553
32	C8	5	检测项目 1	0.982578	-0.0174223
32	C8	6	检测项目 1	0.98297	-0.0170298
32	C8	7	检测项目 1	0.983868	-0.0161319
32	C8	8	检测项目 1	0.985185	-0.0148146
32	C8	9	检测项目 1	0.98604	-0.0139601
32	C8	10	检测项目 1	0.985471	-0.0145288
32	C8	11	检测项目 1	0.98348	-0.0165201
32	C8	12	检测项目 1	0.981161	-0.0188392
32	C8	13	检测项目 1	0.979543	-0.0204572
32	C8	14	检测项目 1	0.978726	-0.0212736
32	C8	15	检测项目 1	0.978461	-0.0215392
32	C8	16	检测项目 1	0.97912	-0.0208803
32	C8	17	检测项目 1	0.981334	-0.0186664
32	C8	18	检测项目 1	0.9846	-0.0153995
32	C8	19	检测项目 1	0.997546	-0.00245392
32	C8	20	检测项目 1	1.02654	0.0265423
32	C8	21	检测项目 1	1.0748	0.0748049
32	C8	22	检测项目 1	1.1576	0.1576
32	C8	23	检测项目 1	1.32459	0.324592
32	C8	24	检测项目 1	1.60211	0.602111
32	C8	25	检测项目 1	2.02709	1.02709
32	C8	26	检测项目 1	2.59856	1.59856
32	C8	27	检测项目 1	3.26862	2.26862
32	C8	28	检测项目 1	3.96274	2.96274
32	C8	29	检测项目 1	4.61478	3.61478
32	C8	30	检测项目 1	5.18493	4.18493
32	C8	31	检测项目 1	5.65328	4.65328
32	C8	32	检测项目 1	6.00928	5.00928
32	C8	33	检测项目 1	6.25629	5.25629
32	C8	34	检测项目 1	6.41677	5.41677
32	C8	35	检测项目 1	6.52516	5.52516
32	C8	36	检测项目 1	6.60897	5.60897
32	C8	37	检测项目 1	6.67964	5.67964
32	C8	38	检测项目 1	6.73273	5.73273
32	C8	39	检测项目 1	6.75556	5.75556
32	C8	40	检测项目 1	6.73258	5.73258
33	C9	1
33	C9	2
33	C9	3
33	C9	4
33	C9	5
33	C9	6
33	C9	7
33	C9	8
33	C9	9
33	C9	10
33	C9	11
33	C9	12
33	C9	13
33	C9	14
33	C9	15
33	C9	16
33	C9	17
33	C9	18
33	C9	19
33	C9	20
33	C9	21
33	C9	22
33	C9	23
33	C9	24
33	C9	25
33	C9	26
33	C9	27
33	C9	28
33	C9	29
33	C9	30
33	C9	31
33	C9	32
33	C9	33
33	C9	34
33	C9	35
33	C9	36
33	C9	37
33	C9	38
33	C9	39
33	C9	40
34	C10	1	检测项目 1	0.970047	-0.0299531
34	C10	2	检测项目 1	0.974998	-0.0250021
34	C10	3	检测项目 1	0.977629	-0.0223705
34	C10	4	检测项目 1	0.979117	-0.0208834
34	C10	5	检测项目 1	0.980501	-0.0194985
34	C10	6	检测项目 1	0.982291	-0.0177094
34	C10	7	检测项目 1	0.984079	-0.0159214
34	C10	8	检测项目 1	0.984806	-0.0151935
34	C10	9	检测项目 1	0.983673	-0.0163274
34	C10	10	检测项目 1	0.981008	-0.0189922
34	C10	11	检测项目 1	0.978149	-0.0218505
34	C10	12	检测项目 1	0.976501	-0.0234988
34	C10	13	检测项目 1	0.976623	-0.0233771
34	C10	14	检测项目 1	0.97822	-0.0217801
34	C10	15	检测项目 1	0.980711	-0.0192894
34	C10	16	检测项目 1	0.983743	-0.016257
34	C10	17	检测项目 1	0.985949	-0.014051
34	C10	18	检测项目 1	0.996298	-0.00370181
34	C10	19	检测项目 1	1.01541	0.0154107
34	C10	20	检测项目 1	1.05747	0.0574673
34	C10	21	检测项目 1	1.13997	0.139966
34	C10	22	检测项目 1	1.31059	0.310586
34	C10	23	检测项目 1	1.58764	0.587641
34	C10	24	检测项目 1	2.01033	1.01033
34	C10	25	检测项目 1	2.58788	1.58788
34	C10	26	检测项目 1	3.28028	2.28028
34	C10	27	检测项目 1	4.00971	3.00971
34	C10	28	检测项目 1	4.69699	3.69699
34	C10	29	检测项目 1	5.29206	4.29206
34	C10	30	检测项目 1	5.77725	4.77725
34	C10	31	检测项目 1	6.15323	5.15323
34	C10	32	检测项目 1	6.42736	5.42736
34	C10	33	检测项目 1	6.61379	5.61379
34	C10	34	检测项目 1	6.73487	5.73487
34	C10	35	检测项目 1	6.8144	5.8144
34	C10	36	检测项目 1	6.86942	5.86942
34	C10	37	检测项目 1	6.90919	5.90919
34	C10	38	检测项目 1	6.94035	5.94035
34	C10	39	检测项目 1	6.96959	5.96959
34	C10	40	检测项目 1	7.00401	6.00401
35	C11	1	检测项目 1	0.970969	-0.029031
35	C11	2	检测项目 1	0.977804	-0.0221958
35	C11	3	检测项目 1	0.983759	-0.0162414
35	C11	4	检测项目 1	0.988291	-0.011709
35	C11	5	检测项目 1	0.990644	-0.0093556
35	C11	6	检测项目 1	0.990145	-0.00985515
35	C11	7	检测项目 1	0.98713	-0.0128696
35	C11	8	检测项目 1	0.983362	-0.0166379
35	C11	9	检测项目 1	0.980983	-0.0190167
35	C11	10	检测项目 1	0.980999	-0.0190014
35	C11	11	检测项目 1	0.982666	-0.0173341
35	C11	12	检测项目 1	0.984394	-0.0156062
35	C11	13	检测项目 1	0.98517	-0.0148297
35	C11	14	检测项目 1	0.985233	-0.0147671
35	C11	15	检测项目 1	0.98544	-0.0145602
35	C11	16	检测项目 1	0.986299	-0.0137006
35	C11	17	检测项目 1	0.987627	-0.0123731
35	C11	18	检测项目 1	0.988282	-0.0117185
35	C11	19	检测项目 1	1.00169	0.00169325
35	C11	20	检测项目 1	1.03389	0.033893
35	C11	21	检测项目 1	1.0902	0.0901971
35	C11	22	检测项目 1	1.19268	0.192676
35	C11	23	检测项目 1	1.40197	0.401972
35	C11	24	检测项目 1	1.7423	0.742303
35	C11	25	检测项目 1	2.25095	1.25095
35	C11	26	检测项目 1	2.91593	1.91593
35	C11	27	检测项目 1	3.67125	2.67125
35	C11	28	检测项目 1	4.42926	3.42926
35	C11	29	检测项目 1	5.12011	4.12011
35	C11	30	检测项目 1	5.70656	4.70656
35	C11	31	检测项目 1	6.17345	5.17345
35	C11	32	检测项目 1	6.51878	5.51878
35	C11	33	检测项目 1	6.75537	5.75537
35	C11	34	检测项目 1	6.91182	5.91182
35	C11	35	检测项目 1	7.01995	6.01995
35	C11	36	检测项目 1	7.10045	6.10045
35	C11	37	检测项目 1	7.16063	6.16063
35	C11	38	检测项目 1	7.2029	6.2029
35	C11	39	检测项目 1	7.2303	6.2303
35	C11	40	检测项目 1	7.24662	6.24662
36	C12	1	检测项目 1	0.975763	-0.024237
36	C12	2	检测项目 1	0.9792	-0.0208004
36	C12	3	检测项目 1	0.981374	-0.0186263
36	C12	4	检测项目 1	0.983056	-0.0169439
36	C12	5	检测项目 1	0.984606	-0.0153943
36	C12	6	检测项目 1	0.985736	-0.0142644
36	C12	7	检测项目 1	0.986152	-0.0138483
36	C12	8	检测项目 1	0.986043	-0.013957
36	C12	9	检测项目 1	0.985626	-0.014374
36	C12	10	检测项目 1	0.984727	-0.0152735
36	C12	11	检测项目 1	0.983279	-0.0167212
36	C12	12	检测项目 1	0.981902	-0.0180979
36	C12	13	检测项目 1	0.981368	-0.0186321
36	C12	14	检测项目 1	0.981783	-0.0182171
36	C12	15	检测项目 1	0.982711	-0.017289
36	C12	16	检测项目 1	0.983953	-0.0160469
36	C12	17	检测项目 1	0.985645	-0.0143552
36	C12	18	检测项目 1	0.987304	-0.0126956
36	C12	19	检测项目 1	0.997196	-0.0028041
36	C12	20	检测项目 1	1.01843	0.0184273
36	C12	21	检测项目 1	1.05815	0.0581545
36	C12	22	检测项目 1	1.13074	0.130744
36	C12	23	检测项目 1	1.28277	0.282774
36	C12	24	检测项目 1	1.54111	0.54111
36	C12	25	检测项目 1	1.94481	0.944807
36	C12	26	检测项目 1	2.49593	1.49593
36	C12	27	检测项目 1	3.14813	2.14813
36	C12	28	检测项目 1	3.82904	2.82904
36	C12	29	检测项目 1	4.47554	3.47554
36	C12	30	检测项目 1	5.04937	4.04937
36	C12	31	检测项目 1	5.52944	4.52944
36	C12	32	检测项目 1	5.90384	4.90384
36	C12	33	检测项目 1	6.17269	5.17269
36	C12	34	检测项目 1	6.35271	5.35271
36	C12	35	检测项目 1	6.47302	5.47302
36	C12	36	检测项目 1	6.56288	5.56288
36	C12	37	检测项目 1	6.64057	5.64057
36	C12	38	检测项目 1	6.70906	5.70906
36	C12	39	检测项目 1	6.76002	5.76002
36	C12	40	检测项目 1	6.78147	5.78147
37	D1	1	检测项目 1	0.969473	-0.0305268
37	D1	2	检测项目 1	0.97432	-0.0256796
37	D1	3	检测项目 1	0.978264	-0.0217358
37	D1	4	检测项目 1	0.98132	-0.0186799
37	D1	5	检测项目 1	0.983227	-0.0167729
37	D1	6	检测项目 1	0.983555	-0.0164447
37	D1	7	检测项目 1	0.982487	-0.0175129
37	D1	8	检测项目 1	0.981102	-0.0188985
37	D1	9	检测项目 1	0.980397	-0.0196026
37	D1	10	检测项目 1	0.980348	-0.0196519
37	D1	11	检测项目 1	0.980206	-0.0197944
37	D1	12	检测项目 1	0.979474	-0.0205259
37	D1	13	检测项目 1	0.978166	-0.0218336
37	D1	14	检测项目 1	0.976635	-0.023365
37	D1	15	检测项目 1	0.975631	-0.0243691
37	D1	16	检测项目 1	0.976193	-0.0238065
37	D1	17	检测项目 1	0.978841	-0.0211591
37	D1	18	检测项目 1	0.982685	-0.0173153
37	D1	19	检测项目 1	0.998091	-0.0019092
37	D1	20	检测项目 1	1.04038	0.0403814
37	D1	21	检测项目 1	1.10324	0.10324
37	D1	22	检测项目 1	1.20197	0.201965
37	D1	23	检测项目 1	1.39125	0.391246
37	D1	24	检测项目 1	1.69796	0.697959
37	D1	25	检测项目 1	2.15918	1.15918
37	D1	26	检测项目 1	2.76619	1.76619
37	D1	27	检测项目 1	3.46289	2.46289
37	D1	28	检测项目 1	4.17329	3.17329
37	D1	29	检测项目 1	4.83275	3.83275
37	D1	30	检测项目 1	5.40181	4.40181
37	D1	31	检测项目 1	5.86363	4.86363
37	D1	32	检测项目 1	6.21664	5.21664
37	D1	33	检测项目 1	6.46888	5.46888
37	D1	34	检测项目 1	6.63533	5.63533
37	D1	35	检测项目 1	6.73633	5.73633
37	D1	36	检测项目 1	6.79583	5.79583
37	D1	37	检测项目 1	6.83676	5.83676
37	D1	38	检测项目 1	6.87663	5.87663
37	D1	39	检测项目 1	6.926	5.926
37	D1	40	检测项目 1	6.99286	5.99286
38	D2	1	检测项目 1	0.979797	-0.0202033
38	D2	2	检测项目 1	0.983875	-0.0161248
38	D2	3	检测项目 1	0.986436	-0.0135639
38	D2	4	检测项目 1	0.987575	-0.0124255
38	D2	5	检测项目 1	0.987629	-0.0123712
38	D2	6	检测项目 1	0.987377	-0.0126231
38	D2	7	检测项目 1	0.987539	-0.012461
38	D2	8	检测项目 1	0.988208	-0.011792
38	D2	9	检测项目 1	0.988824	-0.0111758
38	D2	10	检测项目 1	0.988817	-0.0111828
38	D2	11	检测项目 1	0.988194	-0.0118059
38	D2	12	检测项目 1	0.987527	-0.0124726
38	D2	13	检测项目 1	0.987315	-0.0126851
38	D2	14	检测项目 1	0.98761	-0.0123899
38	D2	15	检测项目 1	0.988237	-0.0117628
38	D2	16	检测项目 1	0.988996	-0.0110042
38	D2	17	检测项目 1	0.989518	-0.0104821
38	D2	18	检测项目 1	0.988818	-0.0111819
38	D2	19	检测项目 1	1.00856	0.00856137
38	D2	20	检测项目 1	1.05289	0.0528939
38	D2	21	检测项目 1	1.12888	0.128883
38	D2	22	检测项目 1	1.25306	0.253063
38	D2	23	检测项目 1	1.48204	0.482041
38	D2	24	检测项目 1	1.81678	0.816785
38	D2	25	检测项目 1	2.2776	1.2776
38	D2	26	检测项目 1	2.84881	1.84881
38	D2	27	检测项目 1	3.48272	2.48272
38	D2	28	检测项目 1	4.11585	3.11585
38	D2	29	检测项目 1	4.69051	3.69051
38	D2	30	检测项目 1	5.17083	4.17083
38	D2	31	检测项目 1	5.54734	4.54734
38	D2	32	检测项目 1	5.8273	4.8273
38	D2	33	检测项目 1	6.02293	5.02293
38	D2	34	检测项目 1	6.14849	5.14849
38	D2	35	检测项目 1	6.22372	5.22372
38	D2	36	检测项目 1	6.2714	5.2714
38	D2	37	检测项目 1	6.30777	5.30777
38	D2	38	检测项目 1	6.33524	5.33524
38	D2	39	检测项目 1	6.34444	5.34444
38	D2	40	检测项目 1	6.32215	5.32215
39	D3	1	检测项目 1	0.965852	-0.0341481
39	D3	2	检测项目 1	0.972808	-0.0271918
39	D3	3	检测项目 1	0.977849	-0.0221511
39	D3	4	检测项目 1	0.981314	-0.0186858
39	D3	5	检测项目 1	0.98292	-0.0170801
39	D3	6	检测项目 1	0.981856	-0.0181439
39	D3	7	检测项目 1	0.978411	-0.0215891
39	D3	8	检测项目 1	0.97486	-0.0251395
39	D3	9	检测项目 1	0.973809	-0.0261915
39	D3	10	检测项目 1	0.975874	-0.0241256
39	D3	11	检测项目 1	0.97929	-0.0207101
39	D3	12	检测项目 1	0.981653	-0.0183473
39	D3	13	检测项目 1	0.981765	-0.0182346
39	D3	14	检测项目 1	0.980209	-0.0197905
39	D3	15	检测项目 1	0.978619	-0.0213815
39	D3	16	检测项目 1	0.978462	-0.0215383
39	D3	17	检测项目 1	0.980113	-0.0198867
39	D3	18	检测项目 1	0.982685	-0.0173146
39	D3	19	检测项目 1	0.993241	-0.00675881
39	D3	20	检测项目 1	1.01282	0.0128241
39	D3	21	检测项目 1	1.05255	0.0525528
39	D3	22	检测项目 1	1.11902	0.119025
39	D3	23	检测项目 1	1.2598	0.259797
39	D3	24	检测项目 1	1.51677	0.51677
39	D3	25	检测项目 1	1.94608	0.946085
39	D3	26	检测项目 1	2.56153	1.56153
39	D3	27	检测项目 1	3.31803	2.31803
39	D3	28	检测项目 1	4.13038	3.13038
39	D3	29	检测项目 1	4.91368	3.91368
39	D3	30	检测项目 1	5.6114	4.6114
39	D3	31	检测项目 1	6.19735	5.19735
39	D3	32	检测项目 1	6.65858	5.65858
39	D3	33	检测项目 1	6.98935	5.98935
39	D3	34	检测项目 1	7.20036	6.20036
39	D3	35	检测项目 1	7.32725	6.32725
39	D3	36	检测项目 1	7.41433	6.41433
39	D3	37	检测项目 1	7.49087	6.49087
39	D3	38	检测项目 1	7.5614	6.5614
39	D3	39	检测项目 1	7.6172	6.6172
39	D3	40	检测项目 1	7.647	6.647
40	D4	1	检测项目 1	0.978305	-0.0216951
40	D4	2	检测项目 1	0.980779	-0.0192212
40	D4	3	检测项目 1	0.980349	-0.0196507
40	D4	4	检测项目 1	0.980046	-0.0199544
40	D4	5	检测项目 1	0.981619	-0.018381
40	D4	6	检测项目 1	0.984338	-0.0156623
40	D4	7	检测项目 1	0.986469	-0.0135311
40	D4	8	检测项目 1	0.987282	-0.0127179
40	D4	9	检测项目 1	0.987164	-0.0128357
40	D4	10	检测项目 1	0.986577	-0.0134225
40	D4	11	检测项目 1	0.985716	-0.0142839
40	D4	12	检测项目 1	0.984864	-0.0151356
40	D4	13	检测项目 1	0.984318	-0.0156825
40	D4	14	检测项目 1	0.984162	-0.0158383
40	D4	15	检测项目 1	0.984451	-0.0155489
40	D4	16	检测项目 1	0.985309	-0.0146906
40	D4	17	检测项目 1	0.98664	-0.0133595
40	D4	18	检测项目 1	0.987642	-0.0123577
40	D4	19	检测项目 1	1.00499	0.00499487
40	D4	20	检测项目 1	1.04552	0.0455236
40	D4	21	检测项目 1	1.1124	0.1124
40	D4	22	检测项目 1	1.22256	0.222557
40	D4	23	检测项目 1	1.43239	0.432393
40	D4	24	检测项目 1	1.75637	0.756369
40	D4	25	检测项目 1	2.22062	1.22062
40	D4	26	检测项目 1	2.807	1.807
40	D4	27	检测项目 1	3.46172	2.46172
40	D4	28	检测项目 1	4.12093	3.12093
40	D4	29	检测项目 1	4.72927	3.72927
40	D4	30	检测项目 1	5.24583	4.24583
40	D4	31	检测项目 1	5.65136	4.65136
40	D4	32	检测项目 1	5.95077	4.95077
40	D4	33	检测项目 1	6.16078	5.16078
40	D4	34	检测项目 1	6.29704	5.29704
40	D4	35	检测项目 1	6.37856	5.37856
40	D4	36	检测项目 1	6.4332	5.4332
40	D4	37	检测项目 1	6.48454	5.48454
40	D4	38	检测项目 1	6.53352	5.53352
40	D4	39	检测项目 1	6.55896	5.55896
40	D4	40	检测项目 1	6.53252	5.53252
41	D5	1	检测项目 1	0.969054	-0.0309455
41	D5	2	检测项目 1	0.975558	-0.0244418
41	D5	3	检测项目 1	0.980683	-0.0193172
41	D5	4	检测项目 1	0.983907	-0.0160935
41	D5	5	检测项目 1	0.985002	-0.0149978
41	D5	6	检测项目 1	0.984524	-0.0154762
41	D5	7	检测项目 1	0.983557	-0.016443
41	D5	8	检测项目 1	0.983003	-0.0169968
41	D5	9	检测项目 1	0.98295	-0.01705
41	D5	10	检测项目 1	0.98285	-0.0171497
41	D5	11	检测项目 1	0.982208	-0.0177915
41	D5	12	检测项目 1	0.981031	-0.0189688
41	D5	13	检测项目 1	0.97955	-0.0204499
41	D5	14	检测项目 1	0.978013	-0.0219867
41	D5	15	检测项目 1	0.977004	-0.0229957
41	D5	16	检测项目 1	0.977656	-0.0223436
41	D5	17	检测项目 1	0.980822	-0.0191782
41	D5	18	检测项目 1	0.985576	-0.0144239
41	D5	19	检测项目 1	1.0044	0.00440264
41	D5	20	检测项目 1	1.04391	0.0439121
41	D5	21	检测项目 1	1.10389	0.103888
41	D5	22	检测项目 1	1.2075	0.207498
41	D5	23	检测项目 1	1.41427	0.414274
41	D5	24	检测项目 1	1.7465	0.746503
41	D5	25	检测项目 1	2.2329	1.2329
41	D5	26	检测项目 1	2.86004	1.86004
41	D5	27	检测项目 1	3.57098	2.57098
41	D5	28	检测项目 1	4.28766	3.28766
41	D5	29	检测项目 1	4.94541	3.94541
41	D5	30	检测项目 1	5.50947	4.50947
41	D5	31	检测项目 1	5.96707	4.96707
41	D5	32	检测项目 1	6.31326	5.31326
41	D5	33	检测项目 1	6.55335	5.55335
41	D5	34	检测项目 1	6.70982	5.70982
41	D5	35	检测项目 1	6.81596	5.81596
41	D5	36	检测项目 1	6.89844	5.89844
41	D5	37	检测项目 1	6.96885	5.96885
41	D5	38	检测项目 1	7.02707	6.02707
41	D5	39	检测项目 1	7.06774	6.06774
41	D5	40	检测项目 1	7.08429	6.08429
42	D6	1	检测项目 1	0.969214	-0.0307857
42	D6	2	检测项目 1	0.974433	-0.0255668
42	D6	3	检测项目 1	0.979456	-0.0205438
42	D6	4	检测项目 1	0.983472	-0.0165278
42	D6	5	检测项目 1	0.985943	-0.014057
42	D6	6	检测项目 1	0.986803	-0.0131975
42	D6	7	检测项目 1	0.986075	-0.0139245
42	D6	8	检测项目 1	0.983867	-0.0161328
42	D6	9	检测项目 1	0.980992	-0.0190081
42	D6	10	检测项目 1	0.978983	-0.0210174
42	D6	11	检测项目 1	0.978673	-0.0213272
42	D6	12	检测项目 1	0.979203	-0.0207975
42	D6	13	检测项目 1	0.979114	-0.0208863
42	D6	14	检测项目 1	0.978202	-0.0217981
42	D6	15	检测项目 1	0.977624	-0.0223761
42	D6	16	检测项目 1	0.978614	-0.0213856
42	D6	17	检测项目 1	0.981505	-0.0184947
42	D6	18	检测项目 1	0.985212	-0.014788
42	D6	19	检测项目 1	0.99831	-0.00168955
42	D6	20	检测项目 1	1.02678	0.0267781
42	D6	21	检测项目 1	1.07366	0.073657
42	D6	22	检测项目 1	1.16043	0.160433
42	D6	23	检测项目 1	1.34712	0.347118
42	D6	24	检测项目 1	1.67115	0.671147
42	D6	25	检测项目 1	2.17689	1.17689
42	D6	26	检测项目 1	2.8601	1.8601
42	D6	27	检测项目 1	3.65848	2.65848
42	D6	28	检测项目 1	4.48171	3.48171
42	D6	29	检测项目 1	5.25381	4.25381
42	D6	30	检测项目 1	5.92986	4.92986
42	D6	31	检测项目 1	6.48275	5.48275
42	D6	32	检测项目 1	6.89561	5.89561
42	D6	33	检测项目 1	7.17551	6.17551
42	D6	34	检测项目 1	7.36037	6.36037
42	D6	35	检测项目 1	7.49616	6.49616
42	D6	36	检测项目 1	7.60676	6.60676
42	D6	37	检测项目 1	7.69212	6.69212
42	D6	38	检测项目 1	7.74452	6.74452
42	D6	39	检测项目 1	7.75918	6.75918
42	D6	40	检测项目 1	7.73237	6.73237
43	D7	1	检测项目 1	0.980276	-0.0197238
43	D7	2	检测项目 1	0.98638	-0.0136195
43	D7	3	检测项目 1	0.988553	-0.0114473
43	D7	4	检测项目 1	0.987362	-0.0126383
43	D7	5	检测项目 1	0.984088	-0.0159119
43	D7	6	检测项目 1	0.981207	-0.0187928
43	D7	7	检测项目 1	0.980817	-0.0191825
43	D7	8	检测项目 1	0.983054	-0.0169465
43	D7	9	检测项目 1	0.986326	-0.013674
43	D7	10	检测项目 1	0.989058	-0.0109423
43	D7	11	检测项目 1	0.990654	-0.00934583
43	D7	12	检测项目 1	0.991216	-0.00878435
43	D7	13	检测项目 1	0.990871	-0.00912905
43	D7	14	检测项目 1	0.989802	-0.0101984
43	D7	15	检测项目 1	0.988611	-0.0113888
43	D7	16	检测项目 1	0.98812	-0.0118796
43	D7	17	检测项目 1	0.987341	-0.0126588
43	D7	18	检测项目 1	0.995358	-0.00464207
43	D7	19	检测项目 1	1.00958	0.00957978
43	D7	20	检测项目 1	1.04865	0.0486495
43	D7	21	检测项目 1	1.12679	0.126791
43	D7	22	检测项目 1	1.28464	0.284644
43	D7	23	检测项目 1	1.52954	0.529535
43	D7	24	检测项目 1	1.89741	0.897405
43	D7	25	检测项目 1	2.40941	1.40941
43	D7	26	检测项目 1	3.04587	2.04587
43	D7	27	检测项目 1	3.73816	2.73816
43	D7	28	检测项目 1	4.39772	3.39772
43	D7	29	检测项目 1	4.9615	3.9615
43	D7	30	检测项目 1	5.41429	4.41429
43	D7	31	检测项目 1	5.76983	4.76983
43	D7	32	检测项目 1	6.04127	5.04127
43	D7	33	检测项目 1	6.23473	5.23473
43	D7	34	检测项目 1	6.36209	5.36209
43	D7	35	检测项目 1	6.44397	5.44397
43	D7	36	检测项目 1	6.4996	5.4996
43	D7	37	检测项目 1	6.53928	5.53928
43	D7	38	检测项目 1	6.56603	5.56603
43	D7	39	检测项目 1	6.57935	5.57935
43	D7	40	检测项目 1	6.57779	5.57779
44	D8	1	检测项目 1	0.969874	-0.0301257
44	D8	2	检测项目 1	0.974337	-0.0256634
44	D8	3	检测项目 1	0.977457	-0.0225433
44	D8	4	检测项目 1	0.979818	-0.0201824
44	D8	5	检测项目 1	0.981767	-0.0182334
44	D8	6	检测项目 1	0.983201	-0.0167994
44	D8	7	检测项目 1	0.983785	-0.0162152
44	D8	8	检测项目 1	0.983346	-0.0166538
44	D8	9	检测项目 1	0.982029	-0.0179715
44	D8	10	检测项目 1	0.980241	-0.0197586
44	D8	11	检测项目 1	0.978467	-0.0215325
44	D8	12	检测项目 1	0.977056	-0.022944
44	D8	13	检测项目 1	0.976056	-0.0239443
44	D8	14	检测项目 1	0.975452	-0.0245484
44	D8	15	检测项目 1	0.975535	-0.0244645
44	D8	16	检测项目 1	0.976776	-0.0232242
44	D8	17	检测项目 1	0.979122	-0.020878
44	D8	18	检测项目 1	0.981597	-0.0184029
44	D8	19	检测项目 1	0.99941	-0.000589907
44	D8	20	检测项目 1	1.05018	0.0501821
44	D8	21	检测项目 1	1.12854	0.12854
44	D8	22	检测项目 1	1.24451	0.244512
44	D8	23	检测项目 1	1.45018	0.45018
44	D8	24	检测项目 1	1.76099	0.760988
44	D8	25	检测项目 1	2.21342	1.21342
44	D8	26	检测项目 1	2.80005	1.80005
44	D8	27	检测项目 1	3.46729	2.46729
44	D8	28	检测项目 1	4.13989	3.13989
44	D8	29	检测项目 1	4.75065	3.75065
44	D8	30	检测项目 1	5.25799	4.25799
44	D8	31	检测项目 1	5.65332	4.65332
44	D8	32	检测项目 1	5.953	4.953
44	D8	33	检测项目 1	6.17838	5.17838
44	D8	34	检测项目 1	6.34135	5.34135
44	D8	35	检测项目 1	6.45142	5.45142
44	D8	36	检测项目 1	6.52541	5.52541
44	D8	37	检测项目 1	6.58125	5.58125
44	D8	38	检测项目 1	6.62196	5.62196
44	D8	39	检测项目 1	6.63303	5.63303
44	D8	40	检测项目 1	6.59307	5.59307
45	D9	1	检测项目 1	0.967933	-0.0320666
45	D9	2	检测项目 1	0.973774	-0.0262264
45	D9	3	检测项目 1	0.977436	-0.0225643
45	D9	4	检测项目 1	0.978927	-0.0210727
45	D9	5	检测项目 1	0.97896	-0.0210398
45	D9	6	检测项目 1	0.979263	-0.0207368
45	D9	7	检测项目 1	0.980975	-0.0190253
45	D9	8	检测项目 1	0.983327	-0.0166728
45	D9	9	检测项目 1	0.984452	-0.0155481
45	D9	10	检测项目 1	0.983404	-0.0165959
45	D9	11	检测项目 1	0.98089	-0.0191104
45	D9	12	检测项目 1	0.978252	-0.0217479
45	D9	13	检测项目 1	0.976141	-0.0238588
45	D9	14	检测项目 1	0.97441	-0.0255898
45	D9	15	检测项目 1	0.973227	-0.0267727
45	D9	16	检测项目 1	0.973809	-0.0261913
45	D9	17	检测项目 1	0.977554	-0.0224456
45	D9	18	检测项目 1	0.983592	-0.0164083
45	D9	19	检测项目 1	1.00606	0.00606465
45	D9	20	检测项目 1	1.05186	0.0518636
45	D9	21	检测项目 1	1.12049	0.120486
45	D9	22	检测项目 1	1.23654	0.236537
45	D9	23	检测项目 1	1.4635	0.463497
45	D9	24	检测项目 1	1.82295	0.822946
45	D9	25	检测项目 1	2.34325	1.34325
45	D9	26	检测项目 1	3.00708	2.00708
45	D9	27	检测项目 1	3.75575	2.75575
45	D9	28	检测项目 1	4.51411	3.51411
45	D9	29	检测项目 1	5.21452	4.21452
45	D9	30	检测项目 1	5.80652	4.80652
45	D9	31	检测项目 1	6.2664	5.2664
45	D9	32	检测项目 1	6.60339	5.60339
45	D9	33	检测项目 1	6.84847	5.84847
45	D9	34	检测项目 1	7.02867	6.02867
45	D9	35	检测项目 1	7.1564	6.1564
45	D9	36	检测项目 1	7.23859	6.23859
45	D9	37	检测项目 1	7.28621	6.28621
45	D9	38	检测项目 1	7.30868	6.30868
45	D9	39	检测项目 1	7.30743	6.30743
45	D9	40	检测项目 1	7.27886	6.27886
46	D10	1	检测项目 1	0.973434	-0.0265663
46	D10	2	检测项目 1	0.979318	-0.0206818
46	D10	3	检测项目 1	0.979875	-0.0201247
46	D10	4	检测项目 1	0.979339	-0.0206613
46	D10	5	检测项目 1	0.980215	-0.0197846
46	D10	6	检测项目 1	0.981879	-0.0181205
46	D10	7	检测项目 1	0.982709	-0.0172905
46	D10	8	检测项目 1	0.982592	-0.0174083
46	D10	9	检测项目 1	0.982546	-0.0174536
46	D10	10	检测项目 1	0.983014	-0.0169862
46	D10	11	检测项目 1	0.98348	-0.0165197
46	D10	12	检测项目 1	0.983427	-0.0165732
46	D10	13	检测项目 1	0.982767	-0.0172327
46	D10	14	检测项目 1	0.981845	-0.0181549
46	D10	15	检测项目 1	0.981489	-0.0185115
46	D10	16	检测项目 1	0.982808	-0.0171916
46	D10	17	检测项目 1	0.984767	-0.0152331
46	D10	18	检测项目 1	0.998518	-0.00148231
46	D10	19	检测项目 1	1.02811	0.0281079
46	D10	20	检测项目 1	1.0843	0.0842998
46	D10	21	检测项目 1	1.19299	0.192991
46	D10	22	检测项目 1	1.41131	0.411307
46	D10	23	检测项目 1	1.74979	0.749794
46	D10	24	检测项目 1	2.24268	1.24268
46	D10	25	检测项目 1	2.89509	1.89509
46	D10	26	检测项目 1	3.66405	2.66405
46	D10	27	检测项目 1	4.4639	3.4639
46	D10	28	检测项目 1	5.20119	4.20119
46	D10	29	检测项目 1	5.81241	4.81241
46	D10	30	检测项目 1	6.27844	5.27844
46	D10	31	检测项目 1	6.61483	5.61483
46	D10	32	检测项目 1	6.85287	5.85287
46	D10	33	检测项目 1	7.02507	6.02507
46	D10	34	检测项目 1	7.15654	6.15654
46	D10	35	检测项目 1	7.26126	6.26126
46	D10	36	检测项目 1	7.3439	6.3439
46	D10	37	检测项目 1	7.40625	6.40625
46	D10	38	检测项目 1	7.4519	6.4519
46	D10	39	检测项目 1	7.48599	6.48599
46	D10	40	检测项目 1	7.51366	6.51366
47	D11	1	检测项目 1	0.974171	-0.0258294
47	D11	2	检测项目 1	0.980311	-0.0196891
47	D11	3	检测项目 1	0.98081	-0.0191897
47	D11	4	检测项目 1	0.979436	-0.0205642
47	D11	5	检测项目 1	0.978808	-0.0211919
47	D11	6	检测项目 1	0.979307	-0.0206934
47	D11	7	检测项目 1	0.980108	-0.0198916
47	D11	8	检测项目 1	0.980835	-0.0191646
47	D11	9	检测项目 1	0.981785	-0.0182151
47	D11	10	检测项目 1	0.983216	-0.0167843
47	D11	11	检测项目 1	0.984812	-0.0151881
47	D11	12	检测项目 1	0.985924	-0.0140762
47	D11	13	检测项目 1	0.986091	-0.0139087
47	D11	14	检测项目 1	0.985457	-0.014543
47	D11	15	检测项目 1	0.984705	-0.0152954
47	D11	16	检测项目 1	0.984568	-0.0154315
47	D11	17	检测项目 1	0.985248	-0.0147516
47	D11	18	检测项目 1	0.986043	-0.0139571
47	D11	19	检测项目 1	0.995142	-0.00485802
47	D11	20	检测项目 1	1.01351	0.0135138
47	D11	21	检测项目 1	1.05244	0.0524423
47	D11	22	检测项目 1	1.12275	0.122753
47	D11	23	检测项目 1	1.27408	0.274083
47	D11	24	检测项目 1	1.54444	0.544442
47	D11	25	检测项目 1	1.98478	0.984785
47	D11	26	检测项目 1	2.60216	1.60216
47	D11	27	检测项目 1	3.34771	2.34771
47	D11	28	检测项目 1	4.14288	3.14288
47	D11	29	检测项目 1	4.91287	3.91287
47	D11	30	检测项目 1	5.60498	4.60498
47	D11	31	检测项目 1	6.18575	5.18575
47	D11	32	检测项目 1	6.63961	5.63961
47	D11	33	检测项目 1	6.96746	5.96746
47	D11	34	检测项目 1	7.18795	6.18795
47	D11	35	检测项目 1	7.33177	6.33177
47	D11	36	检测项目 1	7.43255	6.43255
47	D11	37	检测项目 1	7.51231	6.51231
47	D11	38	检测项目 1	7.57443	6.57443
47	D11	39	检测项目 1	7.60705	6.60705
47	D11	40	检测项目 1	7.5939	6.5939
48	D12	1	检测项目 1	1.02625	0.026253
48	D12	2	检测项目 1	1.02607	0.0260702
48	D12	3	检测项目 1	1.02527	0.0252696
48	D12	4	检测项目 1	1.02375	0.0237483
48	D12	5	检测项目 1	1.02165	0.0216509
48	D12	6	检测项目 1	1.01946	0.0194602
48	D12	7	检测项目 1	1.0176	0.0175999
48	D12	8	检测项目 1	1.01594	0.0159352
48	D12	9	检测项目 1	1.01409	0.0140868
48	D12	10	检测项目 1	1.01196	0.0119635
48	D12	11	检测项目 1	1.00982	0.0098238
48	D12	12	检测项目 1	1.00791	0.00790823
48	D12	13	检测项目 1	1.00625	0.00625157
48	D12	14	检测项目 1	1.00478	0.004776
48	D12	15	检测项目 1	1.00345	0.00345254
48	D12	16	检测项目 1	1.00234	0.00234127
48	D12	17	检测项目 1	1.00151	0.00151074
48	D12	18	检测项目 1	1.00094	0.0009377
48	D12	19	检测项目 1	1.00053	0.00053072
48	D12	20	检测项目 1	1.00023	0.000226855
48	D12	21	检测项目 1	1.00003	2.53916e-05
48	D12	22	检测项目 1	0.999952	-4.81606e-05
48	D12	23	检测项目 1	1.00002	2.2769e-05
48	D12	24	检测项目 1	1.00025	0.000249147
48	D12	25	检测项目 1	1.00064	0.000644088
48	D12	26	检测项目 1	1.0012	0.00120175
48	D12	27	检测项目 1	1.00183	0.00183308
48	D12	28	检测项目 1	1.00237	0.00236738
48	D12	29	检测项目 1	1.00267	0.00267041
48	D12	30	检测项目 1	1.00277	0.00276577
48	D12	31	检测项目 1	1.0028	0.00279701
48	D12	32	检测项目 1	1.0029	0.00289798
48	D12	33	检测项目 1	1.00311	0.00311387
48	D12	34	检测项目 1	1.0034	0.00340271
48	D12	35	检测项目 1	1.00365	0.00365317
48	D12	36	检测项目 1	1.00373	0.00373399
48	D12	37	检测项目 1	1.00357	0.00356662
48	D12	38	检测项目 1	1.00319	0.00318635
48	D12	39	检测项目 1	1.00268	0.00267875
48	D12	40	检测项目 1	1.00214	0.00213778
49	E1	1	检测项目 1	0.966717	-0.0332825
49	E1	2	检测项目 1	0.971435	-0.0285649
49	E1	3	检测项目 1	0.975428	-0.0245718
49	E1	4	检测项目 1	0.978219	-0.0217813
49	E1	5	检测项目 1	0.979641	-0.020359
49	E1	6	检测项目 1	0.980168	-0.019832
49	E1	7	检测项目 1	0.980445	-0.0195552
49	E1	8	检测项目 1	0.980604	-0.0193961
49	E1	9	检测项目 1	0.980122	-0.0198783
49	E1	10	检测项目 1	0.97851	-0.0214902
49	E1	11	检测项目 1	0.976085	-0.0239153
49	E1	12	检测项目 1	0.973934	-0.0260657
49	E1	13	检测项目 1	0.972945	-0.0270548
49	E1	14	检测项目 1	0.973079	-0.0269207
49	E1	15	检测项目 1	0.973727	-0.0262729
49	E1	16	检测项目 1	0.974487	-0.0255131
49	E1	17	检测项目 1	0.975251	-0.0247488
49	E1	18	检测项目 1	0.976571	-0.0234288
49	E1	19	检测项目 1	0.97937	-0.0206303
49	E1	20	检测项目 1	0.993644	-0.00635612
49	E1	21	检测项目 1	1.02445	0.0244496
49	E1	22	检测项目 1	1.07639	0.0763907
49	E1	23	检测项目 1	1.16189	0.161885
49	E1	24	检测项目 1	1.33705	0.337049
49	E1	25	检测项目 1	1.62977	0.629771
49	E1	26	检测项目 1	2.06589	1.06589
49	E1	27	检测项目 1	2.63941	1.63941
49	E1	28	检测项目 1	3.32049	2.32049
49	E1	29	检测项目 1	4.06348	3.06348
49	E1	30	检测项目 1	4.80797	3.80797
49	E1	31	检测项目 1	5.48329	4.48329
49	E1	32	检测项目 1	6.03008	5.03008
49	E1	33	检测项目 1	6.42822	5.42822
49	E1	34	检测项目 1	6.70172	5.70172
49	E1	35	检测项目 1	6.89305	5.89305
49	E1	36	检测项目 1	7.0344	6.0344
49	E1	37	检测项目 1	7.14139	6.14139
49	E1	38	检测项目 1	7.22178	6.22178
49	E1	39	检测项目 1	7.28156	6.28156
49	E1	40	检测项目 1	7.32613	6.32613
50	E2	1	检测项目 1	0.963722	-0.0362779
50	E2	2	检测项目 1	0.968188	-0.0318119
50	E2	3	检测项目 1	0.971159	-0.0288409
50	E2	4	检测项目 1	0.973463	-0.0265366
50	E2	5	检测项目 1	0.975824	-0.0241761
50	E2	6	检测项目 1	0.978441	-0.0215592
50	E2	7	检测项目 1	0.980619	-0.0193809
50	E2	8	检测项目 1	0.98119	-0.0188099
50	E2	9	检测项目 1	0.979677	-0.0203227
50	E2	10	检测项目 1	0.976968	-0.0230321
50	E2	11	检测项目 1	0.974501	-0.0254989
50	E2	12	检测项目 1	0.973016	-0.026984
50	E2	13	检测项目 1	0.972334	-0.0276661
50	E2	14	检测项目 1	0.972082	-0.0279176
50	E2	15	检测项目 1	0.972131	-0.0278686
50	E2	16	检测项目 1	0.972516	-0.0274844
50	E2	17	检测项目 1	0.973246	-0.0267537
50	E2	18	检测项目 1	0.974457	-0.0255429
50	E2	19	检测项目 1	0.976617	-0.023383
50	E2	20	检测项目 1	0.979462	-0.020538
50	E2	21	检测项目 1	0.997651	-0.00234884
50	E2	22	检测项目 1	1.04017	0.0401672
[truncated: 1,858 more rows]

## Sheet: 结果
仪器名称
仪器型号	Archimed-X6
仪器序列号
信号平滑化	true
创建日期	2023-08-17 19:10:26 下午 CST
在某个阶段/循环分析	阶段2, 步骤2
实验名称	2023-08-17_173455-zys-lung
实验文件名	D:\QPCR Data\zys\2023-08-17_173455-zys-lung.qps
实验注释
实验类型	相对定量(ΔΔCт)
实验运行结束时间	2023-08-17 19:07:39 下午 CST
熔曲阶段	Stage3
用户名
试剂	SYBR_GREEN
读后阶段/步骤数
量化循环数方法	Cт
预读阶段/步骤数
反应孔	反应孔位置	忽略	样本名称	基因名称	任务	报告基团	数量	数量平均值	数量 SD	RQ	RQ 最小值	RQ 最大值	Cт	Cт 平均值	Cт SD	ΔCт	ΔCт 平均值	ΔCт 标准差	ΔCт 标准误	ΔΔCт	自动 Cт 阈值	Cт 阈值	自动基线	基线起点	基线终点	扩增状态	注释	Cq 设置	MTP	HIGHSD	Tm1	Tm2	Tm3	Tm4
1	A1	FALSE	GAPDH	检测项目 1	UNKNOWN	SYBR							16.663	16.8466	0.5423						FALSE	1.30647	TRUE	3	15	Inconclusive			是	是	87.1113	76.7274	70.7171	64.5401
2	A2	FALSE	GAPDH	检测项目 1	UNKNOWN	SYBR							16.5829	16.8466	0.5423						FALSE	1.30647	TRUE	3	15	Inconclusive			是	是	86.8791	77.0175	70.1627	64.5601
3	A3	FALSE	GAPDH	检测项目 1	UNKNOWN	SYBR							17.0466	16.8466	0.5423						FALSE	1.30647	TRUE	3	15	Inconclusive			是	是	87.2422	75.6693	71.028
4	A4	FALSE	GAPDH	检测项目 1	UNKNOWN	SYBR							16.8462	16.8466	0.5423						FALSE	1.30647	TRUE	3	15	Inconclusive			是	是	87.3022	76.4076	70.1827	64.7838
5	A5	FALSE	GAPDH	检测项目 1	UNKNOWN	SYBR							16.1651	16.8466	0.5423						FALSE	1.30647	TRUE	3	15	Inconclusive			是	是	87.3814	72.238	76.8946	65.0464
6	A6	FALSE	GAPDH	检测项目 1	UNKNOWN	SYBR							17.7664	16.8466	0.5423						FALSE	1.30647	TRUE	3	15	Inconclusive			是	是	87.5938	76.8646	72.228	68.1117
7	A7	FALSE	GAPDH	检测项目 1	UNKNOWN	SYBR							16.7971	16.8466	0.5423						FALSE	1.30647	TRUE	3	15	Inconclusive			是	是	87.4014	76.3171	73.2299	79.4466
8	A8	FALSE	GAPDH	检测项目 1	UNKNOWN	SYBR							16.5446	16.8466	0.5423						FALSE	1.30647	TRUE	3	15	Inconclusive			是	是	87.2094	76.5953	64.7383	70.223
10	A10	FALSE	GAPDH	检测项目 1	UNKNOWN	SYBR							16.3128	16.8466	0.5423						FALSE	1.30647	TRUE	3	15	Inconclusive			是	是	87.3575	76.0831	64.7304	70.5717
11	A11	FALSE	GAPDH	检测项目 1	UNKNOWN	SYBR							15.9517	16.8466	0.5423						FALSE	1.30647	TRUE	3	15	Inconclusive			是	是	87.1605	76.8996	79.6664	71.8101
12	A12	FALSE	GAPDH	检测项目 1	UNKNOWN	SYBR							16.8307	16.8466	0.5423						FALSE	1.30647	TRUE	3	15	Inconclusive			是	是	87.0305	77.2191	70.7206	64.7004
13	B1	FALSE	GAPDH	检测项目 1	UNKNOWN	SYBR							17.6474	16.8466	0.5423						FALSE	1.30647	TRUE	3	15	Inconclusive			是	是	87.1313	75.6393	70.3648	66.3118
14	B2	FALSE	GAPDH	检测项目 1	UNKNOWN	SYBR							16.4591	16.8466	0.5423						FALSE	1.30647	TRUE	3	15	Inconclusive			是	是	87.0404	75.3802	78.7678	69.89
15	B3	FALSE	GAPDH	检测项目 1	UNKNOWN	SYBR							18.0947	16.8466	0.5423						FALSE	1.30647	TRUE	3	15	Inconclusive			是	是	87.3122	79.4954	70.8071	78.3166
16	B4	FALSE	GAPDH	检测项目 1	UNKNOWN	SYBR							16.6652	16.8466	0.5423						FALSE	1.30647	TRUE	3	15	Inconclusive			是	是	87.1913	77.0975	70.7071	64.5501
17	B5	FALSE	GAPDH	检测项目 1	UNKNOWN	SYBR							16.7943	16.8466	0.5423						FALSE	1.30647	TRUE	3	15	Inconclusive			是	是	87.2694	76.9646	70.5791
18	B6	FALSE	GAPDH	检测项目 1	UNKNOWN	SYBR							16.6254	16.8466	0.5423						FALSE	1.30647	TRUE	3	15	Inconclusive			是	是	87.5438	64.7483	70.6148	74.957
19	B7	FALSE	GAPDH	检测项目 1	UNKNOWN	SYBR							17.0023	16.8466	0.5423						FALSE	1.30647	TRUE	3	15	Inconclusive			是	是	87.4614	76.2171	64.7883	79.3112
20	B8	FALSE	GAPDH	检测项目 1	UNKNOWN	SYBR							16.8888	16.8466	0.5423						FALSE	1.30647	TRUE	3	15	Inconclusive			是	是	87.4614	77.2222	70.5848	64.8665
21	B9	FALSE	GAPDH	检测项目 1	UNKNOWN	SYBR							17.6692	16.8466	0.5423						FALSE	1.30647	TRUE	3	15	Inconclusive			是	是	87.5307	71.0773	72.8854	77.1884
22	B10	FALSE	GAPDH	检测项目 1	UNKNOWN	SYBR							16.2379	16.8466	0.5423						FALSE	1.30647	TRUE	3	15	Inconclusive			是	是	87.2641	76.9096	71.1873	67.4784
23	B11	FALSE	GAPDH	检测项目 1	UNKNOWN	SYBR							17.0347	16.8466	0.5423						FALSE	1.30647	TRUE	3	15	Inconclusive			是	是	87.2541	76.3916	68.3003	65.014
24	B12	FALSE	blank	检测项目 1	UNKNOWN	SYBR							22.8694	22.8694							FALSE	1.30647	TRUE	3	15	Inconclusive			是	否	78.8819	64.7704	71.3751	68.0668
25	C1	FALSE	tlr4	检测项目 1	UNKNOWN	SYBR							21.3568	22.4647	0.500494						FALSE	1.30647	TRUE	3	15	Inconclusive			否	是	79.8354
26	C2	FALSE	tlr4	检测项目 1	UNKNOWN	SYBR							22.3184	22.4647	0.500494						FALSE	1.30647	TRUE	3	15	Inconclusive			否	是	79.8854
27	C3	FALSE	tlr4	检测项目 1	UNKNOWN	SYBR							22.6925	22.4647	0.500494						FALSE	1.30647	TRUE	3	15	Inconclusive			否	是	79.9854
28	C4	FALSE	tlr4	检测项目 1	UNKNOWN	SYBR							22.419	22.4647	0.500494						FALSE	1.30647	TRUE	3	15	Inconclusive			否	是	79.9654
29	C5	FALSE	tlr4	检测项目 1	UNKNOWN	SYBR							22.6722	22.4647	0.500494						FALSE	1.30647	TRUE	3	15	Inconclusive			是	是	80.0275	65.0264
30	C6	FALSE	tlr4	检测项目 1	UNKNOWN	SYBR							23.0744	22.4647	0.500494						FALSE	1.30647	TRUE	3	15	Inconclusive			否	是	80.0634
31	C7	FALSE	tlr4	检测项目 1	UNKNOWN	SYBR							21.7454	22.4647	0.500494						FALSE	1.30647	TRUE	3	15	Inconclusive			否	是	79.9975
32	C8	FALSE	tlr4	检测项目 1	UNKNOWN	SYBR							22.9202	22.4647	0.500494						FALSE	1.30647	TRUE	3	15	Inconclusive			否	是	80.0075
34	C10	FALSE	tlr4	检测项目 1	UNKNOWN	SYBR							21.9877	22.4647	0.500494						FALSE	1.30647	TRUE	3	15	Inconclusive			否	是	79.9954
35	C11	FALSE	tlr4	检测项目 1	UNKNOWN	SYBR							22.598	22.4647	0.500494						FALSE	1.30647	TRUE	3	15	Inconclusive			否	是	79.9554
36	C12	FALSE	tlr4	检测项目 1	UNKNOWN	SYBR							23.1016	22.4647	0.500494						FALSE	1.30647	TRUE	3	15	Inconclusive			否	是	79.9454
37	D1	FALSE	tlr4	检测项目 1	UNKNOWN	SYBR							22.6091	22.4647	0.500494						FALSE	1.30647	TRUE	3	15	Inconclusive			否	是	79.9354
38	D2	FALSE	tlr4	检测项目 1	UNKNOWN	SYBR							22.2441	22.4647	0.500494						FALSE	1.30647	TRUE	3	15	Inconclusive			否	是	79.9054
39	D3	FALSE	tlr4	检测项目 1	UNKNOWN	SYBR							23.2052	22.4647	0.500494						FALSE	1.30647	TRUE	3	15	Inconclusive			否	是	79.9954
40	D4	FALSE	tlr4	检测项目 1	UNKNOWN	SYBR							22.4379	22.4647	0.500494						FALSE	1.30647	TRUE	3	15	Inconclusive			否	是	79.9854
41	D5	FALSE	tlr4	检测项目 1	UNKNOWN	SYBR							22.5261	22.4647	0.500494						FALSE	1.30647	TRUE	3	15	Inconclusive			否	是	79.9675
42	D6	FALSE	tlr4	检测项目 1	UNKNOWN	SYBR							22.8322	22.4647	0.500494						FALSE	1.30647	TRUE	3	15	Inconclusive			否	是	80.0375
43	D7	FALSE	tlr4	检测项目 1	UNKNOWN	SYBR							22.1089	22.4647	0.500494						FALSE	1.30647	TRUE	3	15	Inconclusive			否	是	80.0375
44	D8	FALSE	tlr4	检测项目 1	UNKNOWN	SYBR							22.3344	22.4647	0.500494						FALSE	1.30647	TRUE	3	15	Inconclusive			否	是	79.9475
45	D9	FALSE	tlr4	检测项目 1	UNKNOWN	SYBR							22.3375	22.4647	0.500494						FALSE	1.30647	TRUE	3	15	Inconclusive			是	是	79.9554	64.854
46	D10	FALSE	tlr4	检测项目 1	UNKNOWN	SYBR							21.569	22.4647	0.500494						FALSE	1.30647	TRUE	3	15	Inconclusive			否	是	79.9354
47	D11	FALSE	tlr4	检测项目 1	UNKNOWN	SYBR							23.1337	22.4647	0.500494						FALSE	1.30647	TRUE	3	15	Inconclusive			否	是	79.9154
48	D12	FALSE	blank	检测项目 1	UNKNOWN	SYBR							Undetermined	22.8694							FALSE	1.30647	TRUE	3	15	Inconclusive			否	否	59.8455
49	E1	FALSE	NLRP3	检测项目 1	UNKNOWN	SYBR							23.8593	24.7801	0.860244						FALSE	1.30647	TRUE	3	15	Inconclusive			否	是	87.6554
50	E2	FALSE	NLRP3	检测项目 1	UNKNOWN	SYBR							24.2577	24.7801	0.860244						FALSE	1.30647	TRUE	3	15	Inconclusive			否	是	87.6454
51	E3	FALSE	NLRP3	检测项目 1	UNKNOWN	SYBR							24.9558	24.7801	0.860244						FALSE	1.30647	TRUE	3	15	Inconclusive			是	是	87.7054	71.028
52	E4	FALSE	NLRP3	检测项目 1	UNKNOWN	SYBR							25.1911	24.7801	0.860244						FALSE	1.30647	TRUE	3	15	Inconclusive			否	是	87.6754
53	E5	FALSE	NLRP3	检测项目 1	UNKNOWN	SYBR							24.874	24.7801	0.860244						FALSE	1.30647	TRUE	3	15	Inconclusive			是	是	87.6968	70.333	65.2496	67.9512
54	E6	FALSE	NLRP3	检测项目 1	UNKNOWN	SYBR							26.8743	24.7801	0.860244						FALSE	1.30647	TRUE	3	15	Inconclusive			是	是	87.6468	64.6311	70.223
55	E7	FALSE	NLRP3	检测项目 1	UNKNOWN	SYBR							23.4437	24.7801	0.860244						FALSE	1.30647	TRUE	3	15	Inconclusive			否	是	87.6868
56	E8	FALSE	NLRP3	检测项目 1	UNKNOWN	SYBR							23.8177	24.7801	0.860244						FALSE	1.30647	TRUE	3	15	Inconclusive			是	是	87.6768	70.0567	65.2896
58	E10	FALSE	NLRP3	检测项目 1	UNKNOWN	SYBR							23.6487	24.7801	0.860244						FALSE	1.30647	TRUE	3	15	Inconclusive			是	是	87.6707	71.0373	68.0368	64.8004
59	E11	FALSE	NLRP3	检测项目 1	UNKNOWN	SYBR							23.9844	24.7801	0.860244						FALSE	1.30647	TRUE	3	15	Inconclusive			否	是	87.6307
60	E12	FALSE	NLRP3	检测项目 1	UNKNOWN	SYBR							24.814	24.7801	0.860244						FALSE	1.30647	TRUE	3	15	Inconclusive			否	是	87.6307
61	F1	FALSE	NLRP3	检测项目 1	UNKNOWN	SYBR							25.2048	24.7801	0.860244						FALSE	1.30647	TRUE	3	15	Inconclusive			否	是	87.6854
62	F2	FALSE	NLRP3	检测项目 1	UNKNOWN	SYBR							25.0603	24.7801	0.860244						FALSE	1.30647	TRUE	3	15	Inconclusive			是	是	87.6254	64.5812	74.0616
63	F3	FALSE	NLRP3	检测项目 1	UNKNOWN	SYBR							25.5514	24.7801	0.860244						FALSE	1.30647	TRUE	3	15	Inconclusive			是	是	87.6154	64.8938	72.3468	68.4442
64	F4	FALSE	NLRP3	检测项目 1	UNKNOWN	SYBR							24.8065	24.7801	0.860244						FALSE	1.30647	TRUE	3	15	Inconclusive			是	是	87.6454	70.2327	64.7538
65	F5	FALSE	NLRP3	检测项目 1	UNKNOWN	SYBR							24.7573	24.7801	0.860244						FALSE	1.30647	TRUE	3	15	Inconclusive			否	是	87.6868
66	F6	FALSE	NLRP3	检测项目 1	UNKNOWN	SYBR							25.5744	24.7801	0.860244						FALSE	1.30647	TRUE	3	15	Inconclusive			是	是	87.6438	64.8565
67	F7	FALSE	NLRP3	检测项目 1	UNKNOWN	SYBR							24.5985	24.7801	0.860244						FALSE	1.30647	TRUE	3	15	Inconclusive			是	是	87.6367	70.8598	64.8365	67.9117
68	F8	FALSE	NLRP3	检测项目 1	UNKNOWN	SYBR							25.5688	24.7801	0.860244						FALSE	1.30647	TRUE	3	15	Inconclusive			否	是	87.6338
69	F9	FALSE	NLRP3	检测项目 1	UNKNOWN	SYBR							25.6253	24.7801	0.860244						FALSE	1.30647	TRUE	3	15	Inconclusive			是	是	87.6607	64.874	68.2803	70.3617
70	F10	FALSE	NLRP3	检测项目 1	UNKNOWN	SYBR							23.355	24.7801	0.860244						FALSE	1.30647	TRUE	3	15	Inconclusive			否	是	87.6207
71	F11	FALSE	NLRP3	检测项目 1	UNKNOWN	SYBR							25.3391	24.7801	0.860244						FALSE	1.30647	TRUE	3	15	Inconclusive			否	是	87.6107
72	F12	FALSE	blank	检测项目 1	UNKNOWN	SYBR							Undetermined	22.8694							FALSE	1.30647	TRUE	3	15	Inconclusive			是	否	88.2411	92.3383	64.2618	74.0302
RQ 最小/最大置信度	95.0
内参基因	检测项目 1
分析类型	单一
对照样本	GAPDH

## Sheet: 熔解曲线原始数据
仪器名称
仪器型号	Archimed-X6
仪器序列号
信号平滑化	true
创建日期	2023-08-17 19:10:26 下午 CST
在某个阶段/循环分析	阶段2, 步骤2
实验名称	2023-08-17_173455-zys-lung
实验文件名	D:\QPCR Data\zys\2023-08-17_173455-zys-lung.qps
实验注释
实验类型	相对定量(ΔΔCт)
实验运行结束时间	2023-08-17 19:07:39 下午 CST
熔曲阶段	Stage3
用户名
试剂	SYBR_GREEN
读后阶段/步骤数
量化循环数方法	Cт
预读阶段/步骤数
反应孔	反应孔位置	读数	温度	荧光	导数	基因名称
1	A1	1	58.1	1	-0.171949	检测项目 1
1	A1	2	58.2708	1	-0.148474	检测项目 1
1	A1	3	58.4482	1	-0.126453	检测项目 1
1	A1	4	58.6272	1	-0.105163	检测项目 1
1	A1	5	58.8114	1	-0.084274	检测项目 1
1	A1	6	59.0002	1	-0.0638608	检测项目 1
1	A1	7	59.1944	1	-0.0443746	检测项目 1
1	A1	8	59.3938	1	-0.0262765	检测项目 1
1	A1	9	59.5985	1	-0.0101408	检测项目 1
1	A1	10	59.8083	1	0.00363448	检测项目 1
1	A1	11	60.0228	1	0.0149387	检测项目 1
1	A1	12	60.2412	1	0.0239485	检测项目 1
1	A1	13	60.4628	1	0.0310246	检测项目 1
1	A1	14	60.6865	1	0.0365641	检测项目 1
1	A1	15	60.9118	1	0.0409614	检测项目 1
1	A1	16	61.1378	1	0.0445205	检测项目 1
1	A1	17	61.3644	1	0.0474487	检测项目 1
1	A1	18	61.5917	1	0.0498671	检测项目 1
1	A1	19	61.8201	1	0.0518392	检测项目 1
1	A1	20	62.05	1	0.0534091	检测项目 1
1	A1	21	62.2819	1	0.0546521	检测项目 1
1	A1	22	62.5155	1	0.0556858	检测项目 1
1	A1	23	62.7499	1	0.0566507	检测项目 1
1	A1	24	62.9837	1	0.0576868	检测项目 1
1	A1	25	63.2148	1	0.0589024	检测项目 1
1	A1	26	63.4409	1	0.0603202	检测项目 1
1	A1	27	63.6601	1	0.0618569	检测项目 1
1	A1	28	63.8712	1	0.0633549	检测项目 1
1	A1	29	64.0738	1	0.0646267	检测项目 1
1	A1	30	64.2684	1	0.0654968	检测项目 1
1	A1	31	64.4563	1	0.0658669	检测项目 1
1	A1	32	64.639	1	0.0657634	检测项目 1
1	A1	33	64.8181	1	0.0653223	检测项目 1
1	A1	34	64.9951	1	0.0647383	检测项目 1
1	A1	35	65.171	1	0.06422	检测项目 1
1	A1	36	65.3464	1	0.0639449	检测项目 1
1	A1	37	65.5218	1	0.064008	检测项目 1
1	A1	38	65.6975	1	0.0644101	检测项目 1
1	A1	39	65.8741	1	0.0650893	检测项目 1
1	A1	40	66.0519	1	0.0659593	检测项目 1
1	A1	41	66.2314	1	0.0669168	检测项目 1
1	A1	42	66.4131	1	0.0678661	检测项目 1
1	A1	43	66.5974	1	0.0687485	检测项目 1
1	A1	44	66.7842	1	0.0695365	检测项目 1
1	A1	45	66.9735	1	0.0702053	检测项目 1
1	A1	46	67.1652	1	0.0707424	检测项目 1
1	A1	47	67.3589	1	0.0711507	检测项目 1
1	A1	48	67.5542	1	0.0714307	检测项目 1
1	A1	49	67.7509	1	0.0715848	检测项目 1
1	A1	50	67.949	1	0.0716433	检测项目 1
1	A1	51	68.1484	1	0.0716684	检测项目 1
1	A1	52	68.3491	1	0.0717458	检测项目 1
1	A1	53	68.551	1	0.07198	检测项目 1
1	A1	54	68.7537	1	0.0724641	检测项目 1
1	A1	55	68.9569	1	0.0732457	检测项目 1
1	A1	56	69.16	1	0.0743042	检测项目 1
1	A1	57	69.3627	1	0.0755568	检测项目 1
1	A1	58	69.5648	1	0.076878	检测项目 1
1	A1	59	69.7662	1	0.0781354	检测项目 1
1	A1	60	69.9671	1	0.0792198	检测项目 1
1	A1	61	70.168	1	0.080069	检测项目 1
1	A1	62	70.369	1	0.0806576	检测项目 1
1	A1	63	70.5706	1	0.0809766	检测项目 1
1	A1	64	70.773	1	0.0810321	检测项目 1
1	A1	65	70.9766	1	0.0808521	检测项目 1
1	A1	66	71.1816	1	0.0804765	检测项目 1
1	A1	67	71.3882	1	0.0799595	检测项目 1
1	A1	68	71.5968	1	0.0793833	检测项目 1
1	A1	69	71.8072	1	0.078836	检测项目 1
1	A1	70	72.0194	1	0.0783784	检测项目 1
1	A1	71	72.2333	1	0.0780466	检测项目 1
1	A1	72	72.4487	1	0.0778621	检测项目 1
1	A1	73	72.6654	1	0.0778225	检测项目 1
1	A1	74	72.8831	1	0.0779091	检测项目 1
1	A1	75	73.1016	1	0.0781057	检测项目 1
1	A1	76	73.3208	1	0.0784037	检测项目 1
1	A1	77	73.5404	1	0.0787909	检测项目 1
1	A1	78	73.7603	1	0.0792572	检测项目 1
1	A1	79	73.9803	1	0.0798056	检测项目 1
1	A1	80	74.2003	1	0.0804453	检测项目 1
1	A1	81	74.4202	1	0.0811665	检测项目 1
1	A1	82	74.6398	1	0.0819452	检测项目 1
1	A1	83	74.8593	1	0.0827548	检测项目 1
1	A1	84	75.0787	1	0.0835531	检测项目 1
1	A1	85	75.298	1	0.084287	检测项目 1
1	A1	86	75.5176	1	0.0849339	检测项目 1
1	A1	87	75.7374	1	0.0854988	检测项目 1
1	A1	88	75.9574	1	0.0859783	检测项目 1
1	A1	89	76.1775	1	0.0863682	检测项目 1
1	A1	90	76.3974	1	0.0866694	检测项目 1
1	A1	91	76.6166	1	0.086855	检测项目 1
1	A1	92	76.8348	1	0.0868693	检测项目 1
1	A1	93	77.0521	1	0.0866737	检测项目 1
1	A1	94	77.268	1	0.0862562	检测项目 1
1	A1	95	77.4827	1	0.0856197	检测项目 1
1	A1	96	77.696	1	0.0847978	检测项目 1
1	A1	97	77.9078	1	0.0838643	检测项目 1
1	A1	98	78.1179	1	0.0828966	检测项目 1
1	A1	99	78.326	1	0.0819415	检测项目 1
1	A1	100	78.5319	1	0.0810203	检测项目 1
1	A1	101	78.7354	1	0.0801371	检测项目 1
1	A1	102	78.9365	1	0.0792685	检测项目 1
1	A1	103	79.1354	1	0.0783825	检测项目 1
1	A1	104	79.3325	1	0.0774797	检测项目 1
1	A1	105	79.5283	1	0.0765932	检测项目 1
1	A1	106	79.7232	1	0.0757551	检测项目 1
1	A1	107	79.9175	1	0.074993	检测项目 1
1	A1	108	80.1115	1	0.0743361	检测项目 1
1	A1	109	80.3055	1	0.0737928	检测项目 1
1	A1	110	80.4993	1	0.073344	检测项目 1
1	A1	111	80.6933	1	0.0729735	检测项目 1
1	A1	112	80.8872	1	0.0726779	检测项目 1
1	A1	113	81.0812	1	0.0724554	检测项目 1
1	A1	114	81.2749	1	0.0723032	检测项目 1
1	A1	115	81.4684	1	0.0722368	检测项目 1
1	A1	116	81.6615	1	0.0722955	检测项目 1
1	A1	117	81.8539	1	0.0725324	检测项目 1
1	A1	118	82.0453	1	0.073002	检测项目 1
1	A1	119	82.2355	1	0.0737574	检测项目 1
1	A1	120	82.4239	1	0.074827	检测项目 1
1	A1	121	82.6102	1	0.0761817	检测项目 1
1	A1	122	82.7941	1	0.0777382	检测项目 1
1	A1	123	82.9756	1	0.0793926	检测项目 1
1	A1	124	83.1549	1	0.0810429	检测项目 1
1	A1	125	83.3325	1	0.0826167	检测项目 1
1	A1	126	83.5089	1	0.0841134	检测项目 1
1	A1	127	83.6848	1	0.0856294	检测项目 1
1	A1	128	83.8606	1	0.0873537	检测项目 1
1	A1	129	84.0366	1	0.0895566	检测项目 1
1	A1	130	84.213	1	0.0925699	检测项目 1
1	A1	131	84.3895	1	0.0967515	检测项目 1
1	A1	132	84.5659	1	0.102444	检测项目 1
1	A1	133	84.7419	1	0.109936	检测项目 1
1	A1	134	84.9173	1	0.11946	检测项目 1
1	A1	135	85.0919	1	0.131192	检测项目 1
1	A1	136	85.266	1	0.145257	检测项目 1
1	A1	137	85.4394	1	0.161709	检测项目 1
1	A1	138	85.6125	1	0.18049	检测项目 1
1	A1	139	85.7852	1	0.201351	检测项目 1
1	A1	140	85.9574	1	0.223763	检测项目 1
1	A1	141	86.1291	1	0.246823	检测项目 1
1	A1	142	86.3004	0.999968	0.269319	检测项目 1
1	A1	143	86.4713	0.999541	0.289867	检测项目 1
1	A1	144	86.6422	0.998018	0.307079	检测项目 1
1	A1	145	86.8135	0.994443	0.31973	检测项目 1
1	A1	146	86.9854	0.988478	0.326986	检测项目 1
1	A1	147	87.1584	0.98038	0.328466	检测项目 1
1	A1	148	87.3322	0.97093	0.324125	检测项目 1
1	A1	149	87.5069	0.960486	0.314205	检测项目 1
1	A1	150	87.6823	0.949057	0.299232	检测项目 1
1	A1	151	87.8582	0.935985	0.279914	检测项目 1
1	A1	152	88.0345	0.919964	0.257062	检测项目 1
1	A1	153	88.2113	0.898914	0.231664	检测项目 1
1	A1	154	88.3887	0.870581	0.20486	检测项目 1
1	A1	155	88.5668	0.833796	0.177811	检测项目 1
1	A1	156	88.7459	0.788447	0.151576	检测项目 1
1	A1	157	88.9257	0.735667	0.127062	检测项目 1
1	A1	158	89.1061	0.676428	0.104915	检测项目 1
1	A1	159	89.2867	0.612309	0.0854684	检测项目 1
1	A1	160	89.4672	0.544724	0.0687795	检测项目 1
1	A1	161	89.6472	0.475828	0.0547237	检测项目 1
1	A1	162	89.8268	0.407274	0.0430617	检测项目 1
1	A1	163	90.0058	0.340539	0.0335081	检测项目 1
1	A1	164	90.1845	0.275815	0.0257722	检测项目 1
1	A1	165	90.3628	0.212499	0.0195913	检测项目 1
1	A1	166	90.541	0.156482	0.0147256	检测项目 1
1	A1	167	90.7188	0.1149	0.0109548	检测项目 1
1	A1	168	90.8962	0.089241	0.00807894	检测项目 1
1	A1	169	91.0731	0.0665855	0.00592688	检测项目 1
1	A1	170	91.2493	0.0484394	0.00435571	检测项目 1
1	A1	171	91.4249	0.0345079	0.00324995	检测项目 1
1	A1	172	91.5998	0.0238317	0.00251856	检测项目 1
1	A1	173	91.7739	0.0155312	0.00209063	检测项目 1
1	A1	174	91.9473	0.00922751	0.00191002	检测项目 1
1	A1	175	92.1198	0.0047594	0.00193058	检测项目 1
1	A1	176	92.2911	0.00199948	0.00211366	检测项目 1
1	A1	177	92.4613	0.00061108	0.00242757	检测项目 1
1	A1	178	92.6302	0.000110901	0.00284634	检测项目 1
1	A1	179	92.7978	0	0.00334754	检测项目 1
1	A1	180	92.9643	0	0.0039125	检测项目 1
1	A1	181	93.1304	0	0.0045271	检测项目 1
1	A1	182	93.2964	0	0.00518097	检测项目 1
1	A1	183	93.463	0	0.00586567	检测项目 1
1	A1	184	93.6309	0	0.00657677	检测项目 1
1	A1	185	93.8005	0	0.00731132	检测项目 1
1	A1	186	93.9719	0	0.00806145	检测项目 1
1	A1	187	94.145	0	0.00881266	检测项目 1
1	A1	188	94.3195	0	0.00954856	检测项目 1
1	A1	189	94.4951	0	0.0102551	检测项目 1
1	A1	190	94.6711	0	0.0109242	检测项目 1
1	A1	191	94.8474	0	0.0115602	检测项目 1
1	A1	192	95.0238	0	0.012174	检测项目 1
1	A1	193	95.2	0	0.0127785	检测项目 1
2	A2	1	58.1	1	-0.125536	检测项目 1
2	A2	2	58.2708	1	-0.109848	检测项目 1
2	A2	3	58.4482	1	-0.0950862	检测项目 1
2	A2	4	58.6272	1	-0.0807348	检测项目 1
2	A2	5	58.8114	1	-0.0665294	检测项目 1
2	A2	6	59.0002	1	-0.0524698	检测项目 1
2	A2	7	59.1944	1	-0.0388185	检测项目 1
2	A2	8	59.3938	1	-0.0258745	检测项目 1
2	A2	9	59.5985	1	-0.0140458	检测项目 1
2	A2	10	59.8083	1	-0.0036535	检测项目 1
2	A2	11	60.0228	1	0.00515276	检测项目 1
2	A2	12	60.2412	1	0.0124065	检测项目 1
2	A2	13	60.4628	1	0.0182702	检测项目 1
2	A2	14	60.6865	1	0.0229487	检测项目 1
2	A2	15	60.9118	1	0.0266718	检测项目 1
2	A2	16	61.1378	1	0.0296366	检测项目 1
2	A2	17	61.3644	1	0.0320033	检测项目 1
2	A2	18	61.5917	1	0.0338971	检测项目 1
2	A2	19	61.8201	1	0.0354183	检测项目 1
2	A2	20	62.05	1	0.0366588	检测项目 1
2	A2	21	62.2819	1	0.0377263	检测项目 1
2	A2	22	62.5155	1	0.038744	检测项目 1
2	A2	23	62.7499	1	0.0398331	检测项目 1
2	A2	24	62.9837	1	0.0410944	检测项目 1
2	A2	25	63.2148	1	0.0425885	检测项目 1
2	A2	26	63.4409	1	0.0442978	检测项目 1
2	A2	27	63.6601	1	0.0461156	检测项目 1
2	A2	28	63.8712	1	0.0478725	检测项目 1
2	A2	29	64.0738	1	0.0493738	检测项目 1
2	A2	30	64.2684	1	0.0504377	检测项目 1
2	A2	31	64.4563	1	0.0509495	检测项目 1
2	A2	32	64.639	1	0.0509032	检测项目 1
2	A2	33	64.8181	1	0.050391	检测项目 1
2	A2	34	64.9951	1	0.049565	检测项目 1
2	A2	35	65.171	1	0.0485996	检测项目 1
2	A2	36	65.3464	1	0.0476549	检测项目 1
2	A2	37	65.5218	1	0.046837	检测项目 1
2	A2	38	65.6975	1	0.0461894	检测项目 1
2	A2	39	65.8741	1	0.045717	检测项目 1
2	A2	40	66.0519	1	0.0454133	检测项目 1
2	A2	41	66.2314	1	0.0452635	检测项目 1
2	A2	42	66.4131	1	0.0452576	检测项目 1
2	A2	43	66.5974	1	0.0454032	检测项目 1
2	A2	44	66.7842	1	0.0457156	检测项目 1
2	A2	45	66.9735	1	0.0461932	检测项目 1
2	A2	46	67.1652	1	0.0468209	检测项目 1
2	A2	47	67.3589	1	0.0475721	检测项目 1
2	A2	48	67.5542	1	0.0483995	检测项目 1
2	A2	49	67.7509	1	0.0492434	检测项目 1
2	A2	50	67.949	1	0.050056	检测项目 1
2	A2	51	68.1484	1	0.0508121	检测项目 1
2	A2	52	68.3491	1	0.0515113	检测项目 1
2	A2	53	68.551	1	0.0521804	检测项目 1
2	A2	54	68.7537	1	0.0528544	检测项目 1
2	A2	55	68.9569	1	0.0535542	检测项目 1
2	A2	56	69.16	1	0.0542685	检测项目 1
2	A2	57	69.3627	1	0.0549553	检测项目 1
2	A2	58	69.5648	1	0.0555532	检测项目 1
2	A2	59	69.7662	1	0.0560032	检测项目 1
2	A2	60	69.9671	1	0.0562676	检测项目 1
2	A2	61	70.168	1	0.0563426	检测项目 1
2	A2	62	70.369	1	0.0562485	检测项目 1
2	A2	63	70.5706	1	0.0560121	检测项目 1
2	A2	64	70.773	1	0.0556635	检测项目 1
2	A2	65	70.9766	1	0.0552392	检测项目 1
2	A2	66	71.1816	1	0.0547748	检测项目 1
2	A2	67	71.3882	1	0.0543075	检测项目 1
2	A2	68	71.5968	1	0.053887	检测项目 1
2	A2	69	71.8072	1	0.0535616	检测项目 1
2	A2	70	72.0194	1	0.0533577	检测项目 1
2	A2	71	72.2333	1	0.0532829	检测项目 1
2	A2	72	72.4487	1	0.053335	检测项目 1
2	A2	73	72.6654	1	0.0534966	检测项目 1
2	A2	74	72.8831	1	0.0537411	检测项目 1
2	A2	75	73.1016	1	0.0540461	检测项目 1
2	A2	76	73.3208	1	0.0543964	检测项目 1
2	A2	77	73.5404	1	0.054777	检测项目 1
2	A2	78	73.7603	1	0.0551753	检测项目 1
2	A2	79	73.9803	1	0.0555892	检测项目 1
2	A2	80	74.2003	1	0.0560218	检测项目 1
2	A2	81	74.4202	1	0.056464	检测项目 1
2	A2	82	74.6398	1	0.0568988	检测项目 1
2	A2	83	74.8593	1	0.0573099	检测项目 1
2	A2	84	75.0787	1	0.0576737	检测项目 1
2	A2	85	75.298	1	0.0579632	检测项目 1
2	A2	86	75.5176	1	0.0581763	检测项目 1
2	A2	87	75.7374	1	0.0583337	检测项目 1
2	A2	88	75.9574	1	0.0584523	检测项目 1
2	A2	89	76.1775	1	0.0585492	检测项目 1
2	A2	90	76.3974	1	0.0586441	检测项目 1
2	A2	91	76.6166	1	0.0587355	检测项目 1
2	A2	92	76.8348	1	0.058799	检测项目 1
2	A2	93	77.0521	1	0.0588181	检测项目 1
2	A2	94	77.268	1	0.0587908	检测项目 1
2	A2	95	77.4827	1	0.0587225	检测项目 1
2	A2	96	77.696	1	0.0586365	检测项目 1
2	A2	97	77.9078	1	0.0585818	检测项目 1
2	A2	98	78.1179	1	0.0586067	检测项目 1
2	A2	99	78.326	1	0.0587337	检测项目 1
2	A2	100	78.5319	1	0.0589612	检测项目 1
2	A2	101	78.7354	1	0.0592691	检测项目 1
2	A2	102	78.9365	1	0.0596113	检测项目 1
2	A2	103	79.1354	1	0.0599312	检测项目 1
2	A2	104	79.3325	1	0.0601972	检测项目 1
2	A2	105	79.5283	1	0.0604078	检测项目 1
2	A2	106	79.7232	1	0.0605708	检测项目 1
2	A2	107	79.9175	1	0.060706	检测项目 1
2	A2	108	80.1115	1	0.0608509	检测项目 1
2	A2	109	80.3055	1	0.0610421	检测项目 1
2	A2	110	80.4993	1	0.0613059	检测项目 1
2	A2	111	80.6933	1	0.0616751	检测项目 1
2	A2	112	80.8872	1	0.0621909	检测项目 1
2	A2	113	81.0812	1	0.0628873	检测项目 1
2	A2	114	81.2749	1	0.0637847	检测项目 1
2	A2	115	81.4684	1	0.0649066	检测项目 1
2	A2	116	81.6615	1	0.0662884	检测项目 1
2	A2	117	81.8539	1	0.0679738	检测项目 1
2	A2	118	82.0453	1	0.0700084	检测项目 1
2	A2	119	82.2355	1	0.0724431	检测项目 1
2	A2	120	82.4239	1	0.075313	检测项目 1
2	A2	121	82.6102	1	0.0786047	检测项目 1
2	A2	122	82.7941	1	0.0822534	检测项目 1
2	A2	123	82.9756	1	0.0861675	检测项目 1
2	A2	124	83.1549	1	0.0902417	检测项目 1
2	A2	125	83.3325	1	0.0943773	检测项目 1
2	A2	126	83.5089	1	0.0985215	检测项目 1
2	A2	127	83.6848	1	0.102692	检测项目 1
2	A2	128	83.8606	1	0.106973	检测项目 1
2	A2	129	84.0366	1	0.111507	检测项目 1
2	A2	130	84.213	1	0.116469	检测项目 1
2	A2	131	84.3895	1	0.122034	检测项目 1
2	A2	132	84.5659	0.9998	0.128332	检测项目 1
2	A2	133	84.7419	0.998892	0.135418	检测项目 1
2	A2	134	84.9173	0.996484	0.143291	检测项目 1
2	A2	135	85.0919	0.992079	0.15192	检测项目 1
2	A2	136	85.266	0.985775	0.161279	检测项目 1
2	A2	137	85.4394	0.978142	0.171347	检测项目 1
2	A2	138	85.6125	0.969695	0.182093	检测项目 1
2	A2	139	85.7852	0.960634	0.193407	检测项目 1
2	A2	140	85.9574	0.951013	0.205017	检测项目 1
2	A2	141	86.1291	0.940857	0.216412	检测项目 1
2	A2	142	86.3004	0.930045	0.226883	检测项目 1
2	A2	143	86.4713	0.918087	0.235625	检测项目 1
2	A2	144	86.6422	0.904125	0.241851	检测项目 1
2	A2	145	86.8135	0.887429	0.244903	检测项目 1
2	A2	146	86.9854	0.867842	0.244397	检测项目 1
2	A2	147	87.1584	0.845774	0.240244	检测项目 1
2	A2	148	87.3322	0.821799	0.23255	检测项目 1
2	A2	149	87.5069	0.796076	0.221574	检测项目 1
2	A2	150	87.6823	0.76853	0.207727	检测项目 1
2	A2	151	87.8582	0.738904	0.191513	检测项目 1
2	A2	152	88.0345	0.70717	0.173479	检测项目 1
2	A2	153	88.2113	0.673321	0.154272	检测项目 1
2	A2	154	88.3887	0.637115	0.134632	检测项目 1
2	A2	155	88.5668	0.598186	0.115297	检测项目 1
2	A2	156	88.7459	0.555953	0.096926	检测项目 1
2	A2	157	88.9257	0.510499	0.0800675	检测项目 1
2	A2	158	89.1061	0.462097	0.0650901	检测项目 1
2	A2	159	89.2867	0.41181	0.0521573	检测项目 1
2	A2	160	89.4672	0.360605	0.041252	检测项目 1
2	A2	161	89.6472	0.309632	0.0322445	检测项目 1
2	A2	162	89.8268	0.259352	0.0249351	检测项目 1
2	A2	163	90.0058	0.209696	0.0190999	检测项目 1
2	A2	164	90.1845	0.167716	0.0145166	检测项目 1
2	A2	165	90.3628	0.125374	0.0109847	检测项目 1
2	A2	166	90.541	0.0990583	0.00832249	检测项目 1
2	A2	167	90.7188	0.0755553	0.00636471	检测项目 1
2	A2	168	90.8962	0.0562766	0.00496268	检测项目 1
2	A2	169	91.0731	0.0409639	0.00398936	检测项目 1
2	A2	170	91.2493	0.0290331	0.00333881	检测项目 1
2	A2	171	91.4249	0.0197901	0.00292575	检测项目 1
2	A2	172	91.5998	0.0127802	0.00268383	检测项目 1
2	A2	173	91.7739	0.00755107	0.00256347	检测项目 1
2	A2	174	91.9473	0.00386984	0.00252854	检测项目 1
2	A2	175	92.1198	0.00160944	0.0025526	检测项目 1
2	A2	176	92.2911	0.000480964	0.00261627	检测项目 1
2	A2	177	92.4613	8.60152e-05	0.00270563	检测项目 1
2	A2	178	92.6302	0	0.00281011	检测项目 1
2	A2	179	92.7978	0	0.00291997	检测项目 1
2	A2	180	92.9643	0	0.00302618	检测项目 1
2	A2	181	93.1304	0	0.00312149	检测项目 1
2	A2	182	93.2964	0	0.00320046	检测项目 1
2	A2	183	93.463	0	0.00325979	检测项目 1
2	A2	184	93.6309	0	0.00329995	检测项目 1
2	A2	185	93.8005	0	0.00332513	检测项目 1
2	A2	186	93.9719	0	0.00334064	检测项目 1
2	A2	187	94.145	0	0.00335151	检测项目 1
2	A2	188	94.3195	0	0.00336211	检测项目 1
2	A2	189	94.4951	0	0.00337577	检测项目 1
2	A2	190	94.6711	0	0.00339307	检测项目 1
2	A2	191	94.8474	0	0.00341394	检测项目 1
2	A2	192	95.0238	0	0.00343891	检测项目 1
2	A2	193	95.2	0	0.00346977	检测项目 1
3	A3	1	58.1	1	-0.0947747	检测项目 1
3	A3	2	58.2708	1	-0.0796747	检测项目 1
3	A3	3	58.4482	1	-0.0653892	检测项目 1
3	A3	4	58.6272	1	-0.0514996	检测项目 1
3	A3	5	58.8114	1	-0.0378196	检测项目 1
3	A3	6	59.0002	1	-0.0244194	检测项目 1
3	A3	7	59.1944	1	-0.0116175	检测项目 1
3	A3	8	59.3938	1	0.000248953	检测项目 1
3	A3	9	59.5985	1	0.0107885	检测项目 1
3	A3	10	59.8083	1	0.0197337	检测项目 1
3	A3	11	60.0228	1	0.0270128	检测项目 1
3	A3	12	60.2412	1	0.0327444	检测项目 1
3	A3	13	60.4628	1	0.0371645	检测项目 1
3	A3	14	60.6865	1	0.0405256	检测项目 1
3	A3	15	60.9118	1	0.0430706	检测项目 1
3	A3	16	61.1378	1	0.0449789	检测项目 1
3	A3	17	61.3644	1	0.0463694	检测项目 1
3	A3	18	61.5917	1	0.047315	检测项目 1
3	A3	19	61.8201	1	0.0478667	检测项目 1
3	A3	20	62.05	1	0.0480821	检测项目 1
3	A3	21	62.2819	1	0.0480591	检测项目 1
3	A3	22	62.5155	1	0.0479376	检测项目 1
3	A3	23	62.7499	1	0.0478746	检测项目 1
3	A3	24	62.9837	1	0.0480206	检测项目 1
3	A3	25	63.2148	1	0.0484948	检测项目 1
3	A3	26	63.4409	1	0.0493416	检测项目 1
3	A3	27	63.6601	1	0.0505152	检测项目 1
3	A3	28	63.8712	1	0.0519054	检测项目 1
3	A3	29	64.0738	1	0.0533696	检测项目 1
3	A3	30	64.2684	1	0.0547619	检测项目 1
3	A3	31	64.4563	1	0.0559811	检测项目 1
3	A3	32	64.639	1	0.0570095	检测项目 1
3	A3	33	64.8181	1	0.0579005	检测项目 1
3	A3	34	64.9951	1	0.0587423	检测项目 1
3	A3	35	65.171	1	0.0596265	检测项目 1
3	A3	36	65.3464	1	0.0606195	检测项目 1
3	A3	37	65.5218	1	0.061727	检测项目 1
3	A3	38	65.6975	1	0.0628906	检测项目 1
3	A3	39	65.8741	1	0.0640235	检测项目 1
3	A3	40	66.0519	1	0.0650499	检测项目 1
3	A3	41	66.2314	1	0.0659106	检测项目 1
3	A3	42	66.4131	1	0.0665805	检测项目 1
3	A3	43	66.5974	1	0.0670867	检测项目 1
3	A3	44	66.7842	1	0.067491	检测项目 1
3	A3	45	66.9735	1	0.067849	检测项目 1
3	A3	46	67.1652	1	0.0682088	检测项目 1
3	A3	47	67.3589	1	0.0686061	检测项目 1
3	A3	48	67.5542	1	0.0690443	检测项目 1
3	A3	49	67.7509	1	0.0694998	检测项目 1
3	A3	50	67.949	1	0.069953	检测项目 1
3	A3	51	68.1484	1	0.0704005	检测项目 1
3	A3	52	68.3491	1	0.0708586	检测项目 1
3	A3	53	68.551	1	0.0713682	检测项目 1
3	A3	54	68.7537	1	0.0719753	检测项目 1
3	A3	55	68.9569	1	0.0727046	检测项目 1
3	A3	56	69.16	1	0.0735399	检测项目 1
3	A3	57	69.3627	1	0.0744294	检测项目 1
3	A3	58	69.5648	1	0.0753004	检测项目 1
3	A3	59	69.7662	1	0.076086	检测项目 1
3	A3	60	69.9671	1	0.076745	检测项目 1
3	A3	61	70.168	1	0.0772742	检测项目 1
3	A3	62	70.369	1	0.0776891	检测项目 1
3	A3	63	70.5706	1	0.0779979	检测项目 1
3	A3	64	70.773	1	0.0781986	检测项目 1
3	A3	65	70.9766	1	0.0782897	检测项目 1
3	A3	66	71.1816	1	0.0782663	检测项目 1
3	A3	67	71.3882	1	0.0781332	检测项目 1
3	A3	68	71.5968	1	0.0779274	检测项目 1
3	A3	69	71.8072	1	0.0777037	检测项目 1
3	A3	70	72.0194	1	0.077507	检测项目 1
3	A3	71	72.2333	1	0.0773744	检测项目 1
3	A3	72	72.4487	1	0.0773421	检测项目 1
3	A3	73	72.6654	1	0.0774307	检测项目 1
3	A3	74	72.8831	1	0.0776447	检测项目 1
3	A3	75	73.1016	1	0.077986	检测项目 1
3	A3	76	73.3208	1	0.0784539	检测项目 1
3	A3	77	73.5404	1	0.0790325	检测项目 1
3	A3	78	73.7603	1	0.0796969	检测项目 1
3	A3	79	73.9803	1	0.0804274	检测项目 1
3	A3	80	74.2003	1	0.0812065	检测项目 1
3	A3	81	74.4202	1	0.0819981	检测项目 1
3	A3	82	74.6398	1	0.0827566	检测项目 1
3	A3	83	74.8593	1	0.0834406	检测项目 1
3	A3	84	75.0787	1	0.084002	检测项目 1
3	A3	85	75.298	1	0.0843899	检测项目 1
3	A3	86	75.5176	1	0.0845909	检测项目 1
3	A3	87	75.7374	1	0.0846254	检测项目 1
3	A3	88	75.9574	1	0.084509	检测项目 1
3	A3	89	76.1775	1	0.0842598	检测项目 1
3	A3	90	76.3974	1	0.0839037	检测项目 1
3	A3	91	76.6166	1	0.0834415	检测项目 1
3	A3	92	76.8348	1	0.0828482	检测项目 1
3	A3	93	77.0521	1	0.0821164	检测项目 1
3	A3	94	77.268	1	0.0812641	检测项目 1
3	A3	95	77.4827	1	0.0803209	检测项目 1
3	A3	96	77.696	1	0.0793398	检测项目 1
3	A3	97	77.9078	1	0.0784043	检测项目 1
3	A3	98	78.1179	1	0.0775915	检测项目 1
3	A3	99	78.326	1	0.0769383	检测项目 1
3	A3	100	78.5319	1	0.0764472	检测项目 1
3	A3	101	78.7354	1	0.0760952	检测项目 1
3	A3	102	78.9365	1	0.0758277	检测项目 1
3	A3	103	79.1354	1	0.075579	检测项目 1
3	A3	104	79.3325	1	0.0753177	检测项目 1
3	A3	105	79.5283	1	0.0750496	检测项目 1
3	A3	106	79.7232	1	0.0747877	检测项目 1
3	A3	107	79.9175	1	0.0745506	检测项目 1
3	A3	108	80.1115	1	0.0743665	检测项目 1
3	A3	109	80.3055	1	0.0742487	检测项目 1
3	A3	110	80.4993	1	0.0741855	检测项目 1
3	A3	111	80.6933	1	0.074166	检测项目 1
3	A3	112	80.8872	1	0.0741877	检测项目 1
3	A3	113	81.0812	1	0.0742441	检测项目 1
3	A3	114	81.2749	1	0.0743238	检测项目 1
3	A3	115	81.4684	1	0.0744318	检测项目 1
3	A3	116	81.6615	1	0.0745998	检测项目 1
3	A3	117	81.8539	1	0.0748787	检测项目 1
3	A3	118	82.0453	1	0.075329	检测项目 1
3	A3	119	82.2355	1	0.0760193	检测项目 1
3	A3	120	82.4239	1	0.0770015	检测项目 1
3	A3	121	82.6102	1	0.0782755	检测项目 1
3	A3	122	82.7941	1	0.0797887	检测项目 1
3	A3	123	82.9756	1	0.0814653	检测项目 1
3	A3	124	83.1549	1	0.083224	检测项目 1
3	A3	125	83.3325	1	0.085001	检测项目 1
3	A3	126	83.5089	1	0.0867889	检测项目 1
3	A3	127	83.6848	1	0.0886589	检测项目 1
3	A3	128	83.8606	1	0.0907563	检测项目 1
3	A3	129	84.0366	1	0.0932877	检测项目 1
3	A3	130	84.213	1	0.0965034	检测项目 1
3	A3	131	84.3895	1	0.100665	检测项目 1
3	A3	132	84.5659	1	0.106011	检测项目 1
3	A3	133	84.7419	1	0.112728	检测项目 1
3	A3	134	84.9173	1	0.120965	检测项目 1
3	A3	135	85.0919	1	0.130849	检测项目 1
3	A3	136	85.266	1	0.142506	检测项目 1
3	A3	137	85.4394	1	0.156057	检测项目 1
3	A3	138	85.6125	1	0.171581	检测项目 1
3	A3	139	85.7852	1	0.189042	检测项目 1
3	A3	140	85.9574	1	0.208181	检测项目 1
3	A3	141	86.1291	1	0.228412	检测项目 1
3	A3	142	86.3004	0.999664	0.24884	检测项目 1
3	A3	143	86.4713	0.998315	0.268359	检测项目 1
3	A3	144	86.6422	0.994929	0.285773	检测项目 1
3	A3	145	86.8135	0.989121	0.299925	检测项目 1
3	A3	146	86.9854	0.981142	0.30991	检测项目 1
3	A3	147	87.1584	0.971861	0.315138	检测项目 1
3	A3	148	87.3322	0.961796	0.315256	检测项目 1
3	A3	149	87.5069	0.951061	0.310127	检测项目 1
3	A3	150	87.6823	0.939398	0.299887	检测项目 1
3	A3	151	87.8582	0.925951	0.284875	检测项目 1
3	A3	152	88.0345	0.909265	0.265603	检测项目 1
3	A3	153	88.2113	0.887305	0.242847	检测项目 1
3	A3	154	88.3887	0.858656	0.217652	检测项目 1
3	A3	155	88.5668	0.822916	0.191194	检测项目 1
3	A3	156	88.7459	0.780471	0.164647	检测项目 1
3	A3	157	88.9257	0.731979	0.139105	检测项目 1
3	A3	158	89.1061	0.677796	0.115436	检测项目 1
3	A3	159	89.2867	0.618781	0.0942025	检测项目 1
3	A3	160	89.4672	0.555869	0.075666	检测项目 1
3	A3	161	89.6472	0.490757	0.0598686	检测项目 1
3	A3	162	89.8268	0.424786	0.0466927	检测项目 1
3	A3	163	90.0058	0.35931	0.0359287	检测项目 1
3	A3	164	90.1845	0.294685	0.0273193	检测项目 1
3	A3	165	90.3628	0.230777	0.0205998	检测项目 1
3	A3	166	90.541	0.171939	0.0155	检测项目 1
3	A3	167	90.7188	0.127051	0.0117476	检测项目 1
3	A3	168	90.8962	0.0976123	0.00907732	检测项目 1
3	A3	169	91.0731	0.0719389	0.00724784	检测项目 1
3	A3	170	91.2493	0.0517888	0.00604699	检测项目 1
3	A3	171	91.4249	0.0365865	0.00529583	检测项目 1
3	A3	172	91.5998	0.0250644	0.00484903	检测项目 1
3	A3	173	91.7739	0.0161693	0.00459365	检测项目 1
3	A3	174	91.9473	0.00949807	0.00444549	检测项目 1
3	A3	175	92.1198	0.00484263	0.00434461	检测项目 1
3	A3	176	92.2911	0.00201207	0.00425262	检测项目 1
3	A3	177	92.4613	0.000609163	0.00415125	检测项目 1
3	A3	178	92.6302	0.00010956	0.00403889	检测项目 1
3	A3	179	92.7978	0	0.0039252	检测项目 1
3	A3	180	92.9643	0	0.00382762	检测项目 1
3	A3	181	93.1304	0	0.00376788	检测项目 1
3	A3	182	93.2964	0	0.0037667	检测项目 1
3	A3	183	93.463	0	0.00383895	检测项目 1
3	A3	184	93.6309	0	0.00399302	检测项目 1
3	A3	185	93.8005	0	0.00422904	检测项目 1
3	A3	186	93.9719	0	0.00453619	检测项目 1
3	A3	187	94.145	0	0.0048945	检测项目 1
3	A3	188	94.3195	0	0.00528078	检测项目 1
3	A3	189	94.4951	0	0.00567386	检测项目 1
3	A3	190	94.6711	0	0.00605865	检测项目 1
3	A3	191	94.8474	0	0.00643044	检测项目 1
3	A3	192	95.0238	0	0.00679149	检测项目 1
3	A3	193	95.2	0	0.00714592	检测项目 1
4	A4	1	58.1	1	-0.183185	检测项目 1
4	A4	2	58.2708	1	-0.160665	检测项目 1
4	A4	3	58.4482	1	-0.139583	检测项目 1
4	A4	4	58.6272	1	-0.119186	检测项目 1
4	A4	5	58.8114	1	-0.0991029	检测项目 1
4	A4	6	59.0002	1	-0.0793479	检测项目 1
4	A4	7	59.1944	1	-0.0602996	检测项目 1
4	A4	8	59.3938	1	-0.0423624	检测项目 1
4	A4	9	59.5985	1	-0.0260905	检测项目 1
4	A4	10	59.8083	1	-0.0119051	检测项目 1
4	A4	11	60.0228	1	1.8091e-05	检测项目 1
4	A4	12	60.2412	1	0.00976057	检测项目 1
4	A4	13	60.4628	1	0.0175788	检测项目 1
4	A4	14	60.6865	1	0.0237782	检测项目 1
4	A4	15	60.9118	1	0.0286875	检测项目 1
4	A4	16	61.1378	1	0.0325801	检测项目 1
4	A4	17	61.3644	1	0.0356688	检测项目 1
4	A4	18	61.5917	1	0.038112	检测项目 1
4	A4	19	61.8201	1	0.0400316	检测项目 1
4	A4	20	62.05	1	0.0415386	检测项目 1
4	A4	21	62.2819	1	0.0427672	检测项目 1
4	A4	22	62.5155	1	0.0438783	检测项目 1
4	A4	23	62.7499	1	0.0450394	检测项目 1
4	A4	24	62.9837	1	0.0464038	检测项目 1
4	A4	25	63.2148	1	0.0480829	检测项目 1
4	A4	26	63.4409	1	0.0500991	检测项目 1
4	A4	27	63.6601	1	0.0523657	检测项目 1
4	A4	28	63.8712	1	0.0547102	检测项目 1
4	A4	29	64.0738	1	0.0569115	检测项目 1
4	A4	30	64.2684	1	0.0587407	检测项目 1
4	A4	31	64.4563	1	0.0600269	检测项目 1
4	A4	32	64.639	1	0.060713	检测项目 1
4	A4	33	64.8181	1	0.0608558	检测项目 1
4	A4	34	64.9951	1	0.0605925	检测项目 1
4	A4	35	65.171	1	0.0601043	检测项目 1
4	A4	36	65.3464	1	0.059576	检测项目 1
4	A4	37	65.5218	1	0.0591431	检测项目 1
4	A4	38	65.6975	1	0.0588729	检测项目 1
4	A4	39	65.8741	1	0.0587826	检测项目 1
4	A4	40	66.0519	1	0.058865	检测项目 1
4	A4	41	66.2314	1	0.0590873	检测项目 1
4	A4	42	66.4131	1	0.0594084	检测项目 1
4	A4	43	66.5974	1	0.0598014	检测项目 1
4	A4	44	66.7842	1	0.0602487	检测项目 1
4	A4	45	66.9735	1	0.0607195	检测项目 1
4	A4	46	67.1652	1	0.0611818	检测项目 1
4	A4	47	67.3589	1	0.0616082	检测项目 1
4	A4	48	67.5542	1	0.0619648	检测项目 1
4	A4	49	67.7509	1	0.0622177	检测项目 1
4	A4	50	67.949	1	0.0623571	检测项目 1
4	A4	51	68.1484	1	0.0624042	检测项目 1
4	A4	52	68.3491	1	0.0624056	检测项目 1
4	A4	53	68.551	1	0.062431	检测项目 1
4	A4	54	68.7537	1	0.0625495	检测项目 1
4	A4	55	68.9569	1	0.0628011	检测项目 1
4	A4	56	69.16	1	0.0631783	检测项目 1
4	A4	57	69.3627	1	0.0636308	检测项目 1
4	A4	58	69.5648	1	0.0640807	检测项目 1
4	A4	59	69.7662	1	0.0644505	检测项目 1
4	A4	60	69.9671	1	0.0646845	检测项目 1
4	A4	61	70.168	1	0.0647642	检测项目 1
4	A4	62	70.369	1	0.0646964	检测项目 1
4	A4	63	70.5706	1	0.0644922	检测项目 1
4	A4	64	70.773	1	0.0641646	检测项目 1
4	A4	65	70.9766	1	0.0637338	检测项目 1
4	A4	66	71.1816	1	0.0632209	检测项目 1
4	A4	67	71.3882	1	0.0626542	检测项目 1
4	A4	68	71.5968	1	0.0620845	检测项目 1
4	A4	69	71.8072	1	0.0615712	检测项目 1
4	A4	70	72.0194	1	0.0611596	检测项目 1
4	A4	71	72.2333	1	0.060884	检测项目 1
4	A4	72	72.4487	1	0.060774	检测项目 1
4	A4	73	72.6654	1	0.0608448	检测项目 1
4	A4	74	72.8831	1	0.0610985	检测项目 1
4	A4	75	73.1016	1	0.0615339	检测项目 1
4	A4	76	73.3208	1	0.0621468	检测项目 1
4	A4	77	73.5404	1	0.062919	检测项目 1
4	A4	78	73.7603	1	0.0638223	检测项目 1
4	A4	79	73.9803	1	0.0648299	检测项目 1
4	A4	80	74.2003	1	0.0659145	检测项目 1
4	A4	81	74.4202	1	0.067032	检测项目 1
4	A4	82	74.6398	1	0.0681304	检测项目 1
4	A4	83	74.8593	1	0.0691638	检测项目 1
4	A4	84	75.0787	1	0.0700828	检测项目 1
4	A4	85	75.298	1	0.0708402	检测项目 1
4	A4	86	75.5176	1	0.0714239	检测项目 1
4	A4	87	75.7374	1	0.071852	检测项目 1
4	A4	88	75.9574	1	0.0721402	检测项目 1
4	A4	89	76.1775	1	0.0723056	检测项目 1
4	A4	90	76.3974	1	0.0723699	检测项目 1
4	A4	91	76.6166	1	0.0723307	检测项目 1
4	A4	92	76.8348	1	0.0721608	检测项目 1
4	A4	93	77.0521	1	0.0718465	检测项目 1
4	A4	94	77.268	1	0.071396	检测项目 1
4	A4	95	77.4827	1	0.0708296	检测项目 1
4	A4	96	77.696	1	0.070192	检测项目 1
4	A4	97	77.9078	1	0.0695592	检测项目 1
4	A4	98	78.1179	1	0.0690067	检测项目 1
4	A4	99	78.326	1	0.0685783	检测项目 1
4	A4	100	78.5319	1	0.068289	检测项目 1
4	A4	101	78.7354	1	0.0681301	检测项目 1
4	A4	102	78.9365	1	0.0680612	检测项目 1
4	A4	103	79.1354	1	0.0680258	检测项目 1
4	A4	104	79.3325	1	0.0679908	检测项目 1
4	A4	105	79.5283	1	0.0679497	检测项目 1
4	A4	106	79.7232	1	0.0678972	检测项目 1
4	A4	107	79.9175	1	0.067831	检测项目 1
4	A4	108	80.1115	1	0.0677597	检测项目 1
4	A4	109	80.3055	1	0.0676843	检测项目 1
4	A4	110	80.4993	1	0.0675922	检测项目 1
4	A4	111	80.6933	1	0.0674829	检测项目 1
4	A4	112	80.8872	1	0.0673751	检测项目 1
4	A4	113	81.0812	1	0.0672943	检测项目 1
4	A4	114	81.2749	1	0.0672685	检测项目 1
4	A4	115	81.4684	1	0.0673447	检测项目 1
4	A4	116	81.6615	1	0.0675923	检测项目 1
4	A4	117	81.8539	1	0.0680932	检测项目 1
4	A4	118	82.0453	1	0.0689281	检测项目 1
4	A4	119	82.2355	1	0.0701733	检测项目 1
4	A4	120	82.4239	1	0.071875	检测项目 1
4	A4	121	82.6102	1	0.0740165	检测项目 1
4	A4	122	82.7941	1	0.076518	检测项目 1
4	A4	123	82.9756	1	0.0792662	检测项目 1
4	A4	124	83.1549	1	0.0821342	检测项目 1
4	A4	125	83.3325	1	0.0850078	检测项目 1
4	A4	126	83.5089	1	0.0878285	检测项目 1
4	A4	127	83.6848	1	0.0906187	检测项目 1
4	A4	128	83.8606	1	0.0934793	检测项目 1
4	A4	129	84.0366	1	0.0965771	检测项目 1
4	A4	130	84.213	1	0.100123	检测项目 1
4	A4	131	84.3895	1	0.104339	检测项目 1
4	A4	132	84.5659	1	0.109414	检测项目 1
4	A4	133	84.7419	1	0.115489	检测项目 1
4	A4	134	84.9173	1	0.122662	检测项目 1
4	A4	135	85.0919	1	0.131021	检测项目 1
4	A4	136	85.266	1	0.140677	检测项目 1
4	A4	137	85.4394	1	0.151757	检测项目 1
4	A4	138	85.6125	1	0.164389	检测项目 1
4	A4	139	85.7852	1	0.178628	检测项目 1
4	A4	140	85.9574	0.999744	0.194353	检测项目 1
4	A4	141	86.1291	0.998634	0.211161	检测项目 1
4	A4	142	86.3004	0.995702	0.228376	检测项目 1
4	A4	143	86.4713	0.990391	0.245122	检测项目 1
4	A4	144	86.6422	0.982795	0.260413	检测项目 1
4	A4	145	86.8135	0.973738	0.273263	检测项目 1
4	A4	146	86.9854	0.963942	0.282863	检测项目 1
4	A4	147	87.1584	0.953763	0.288642	检测项目 1
4	A4	148	87.3322	0.943152	0.29019	检测项目 1
4	A4	149	87.5069	0.931697	0.287256	检测项目 1
4	A4	150	87.6823	0.918476	0.27981	检测项目 1
4	A4	151	87.8582	0.902031	0.267998	检测项目 1
4	A4	152	88.0345	0.880999	0.252126	检测项目 1
4	A4	153	88.2113	0.854929	0.232771	检测项目 1
4	A4	154	88.3887	0.824008	0.210792	检测项目 1
4	A4	155	88.5668	0.788743	0.187212	检测项目 1
4	A4	156	88.7459	0.748926	0.163106	检测项目 1
4	A4	157	88.9257	0.704499	0.13951	检测项目 1
4	A4	158	89.1061	0.655248	0.117289	检测项目 1
4	A4	159	89.2867	0.601803	0.0970378	检测项目 1
4	A4	160	89.4672	0.544821	0.0790772	检测项目 1
4	A4	161	89.6472	0.48565	0.0635199	检测项目 1
4	A4	162	89.8268	0.425343	0.050321	检测项目 1
4	A4	163	90.0058	0.365032	0.0393381	检测项目 1
4	A4	164	90.1845	0.305056	0.0303705	检测项目 1
4	A4	165	90.3628	0.245458	0.0231979	检测项目 1
4	A4	166	90.541	0.189447	0.0175821	检测项目 1
4	A4	167	90.7188	0.14586	0.0132716	检测项目 1
4	A4	168	90.8962	0.112737	0.0100146	检测项目 1
4	A4	169	91.0731	0.0840077	0.00758009	检测项目 1
4	A4	170	91.2493	0.0616267	0.00576704	检测项目 1
4	A4	171	91.4249	0.0447707	0.0044116	检测项目 1
4	A4	172	91.5998	0.0318831	0.00338845	检测项目 1
4	A4	173	91.7739	0.0217439	0.00260801	检测项目 1
4	A4	174	91.9473	0.0138737	0.00200948	检测项目 1
4	A4	175	92.1198	0.00802082	0.00155299	检测项目 1
4	A4	176	92.2911	0.00400836	0.0012131	检测项目 1
4	A4	177	92.4613	0.00162343	0.000973715	检测项目 1
4	A4	178	92.6302	0.000472692	0.000823212	检测项目 1
4	A4	179	92.7978	7.86935e-05	0.000750145	检测项目 1
4	A4	180	92.9643	0	0.000741466	检测项目 1
4	A4	181	93.1304	0	0.000782194	检测项目 1
4	A4	182	93.2964	0	0.000855801	检测项目 1
4	A4	183	93.463	0	0.000945637	检测项目 1
4	A4	184	93.6309	0	0.00103719	检测项目 1
4	A4	185	93.8005	0	0.00111981	检测项目 1
4	A4	186	93.9719	0	0.00118696	检测项目 1
4	A4	187	94.145	0	0.0012361	检测项目 1
4	A4	188	94.3195	0	0.00126809	检测项目 1
4	A4	189	94.4951	0	0.00128575	检测项目 1
4	A4	190	94.6711	0	0.00129282	检测项目 1
4	A4	191	94.8474	0	0.00129284	检测项目 1
4	A4	192	95.0238	0	0.00128825	检测项目 1
4	A4	193	95.2	0	0.00128056	检测项目 1
5	A5	1	58.19	1	-0.174371	检测项目 1
5	A5	2	58.3676	1	-0.15539	检测项目 1
5	A5	3	58.5485	1	-0.136229	检测项目 1
5	A5	4	58.7307	1	-0.116671	检测项目 1
5	A5	5	58.9162	1	-0.0965968	检测项目 1
5	A5	6	59.1055	1	-0.0761669	检测项目 1
5	A5	7	59.2995	1	-0.0559401	检测项目 1
5	A5	8	59.4989	1	-0.0366996	检测项目 1
5	A5	9	59.7039	1	-0.0192324	检测项目 1
5	A5	10	59.9144	1	-0.00411686	检测项目 1
5	A5	11	60.1299	1	0.00842363	检测项目 1
5	A5	12	60.3497	1	0.0184811	检测项目 1
5	A5	13	60.5725	1	0.0263495	检测项目 1
5	A5	14	60.7973	1	0.032388	检测项目 1
5	A5	15	61.0233	1	0.0369682	检测项目 1
5	A5	16	61.2498	1	0.0404006	检测项目 1
5	A5	17	61.4767	1	0.0429385	检测项目 1
5	A5	18	61.7045	1	0.0447979	检测项目 1
5	A5	19	61.9336	1	0.0461696	检测项目 1
5	A5	20	62.1646	1	0.047233	检测项目 1
5	A5	21	62.3977	1	0.048187	检测项目 1
5	A5	22	62.6325	1	0.0492426	检测项目 1
5	A5	23	62.8676	1	0.0505841	检测项目 1
5	A5	24	63.1012	1	0.0523511	检测项目 1
5	A5	25	63.3312	1	0.0546222	检测项目 1
5	A5	26	63.5551	1	0.0573653	检测项目 1
5	A5	27	63.7711	1	0.0604244	检测项目 1
5	A5	28	63.9783	1	0.0635641	检测项目 1
5	A5	29	64.1765	1	0.0665134	检测项目 1
5	A5	30	64.3664	1	0.0690058	检测项目 1
5	A5	31	64.5496	1	0.070859	检测项目 1
5	A5	32	64.728	1	0.0720288	检测项目 1
5	A5	33	64.9031	1	0.0725879	检测项目 1
5	A5	34	65.0764	1	0.07268	检测项目 1
5	A5	35	65.2489	1	0.0724787	检测项目 1
5	A5	36	65.4215	1	0.0721323	检测项目 1
5	A5	37	65.5945	1	0.0717181	检测项目 1
5	A5	38	65.7685	1	0.0712531	检测项目 1
5	A5	39	65.9438	1	0.0707339	检测项目 1
5	A5	40	66.121	1	0.0701665	检测项目 1
5	A5	41	66.3003	1	0.0695731	检测项目 1
5	A5	42	66.482	1	0.0689909	检测项目 1
5	A5	43	66.6661	1	0.0684666	检测项目 1
5	A5	44	66.8526	1	0.0680366	检测项目 1
5	A5	45	67.0412	1	0.0677058	检测项目 1
5	A5	46	67.2317	1	0.0674567	检测项目 1
5	A5	47	67.424	1	0.0672726	检测项目 1
5	A5	48	67.6179	1	0.0671349	检测项目 1
5	A5	49	67.8133	1	0.0670135	检测项目 1
5	A5	50	68.0103	1	0.0668875	检测项目 1
5	A5	51	68.209	1	0.066758	检测项目 1
5	A5	52	68.4095	1	0.0666392	检测项目 1
5	A5	53	68.6116	1	0.0665611	检测项目 1
5	A5	54	68.8155	1	0.0665798	检测项目 1
5	A5	55	69.0207	1	0.066752	检测项目 1
5	A5	56	69.2267	1	0.0671012	检测项目 1
5	A5	57	69.433	1	0.0676191	检测项目 1
5	A5	58	69.6391	1	0.0682708	检测项目 1
5	A5	59	69.8448	1	0.0689971	检测项目 1
5	A5	60	70.0498	1	0.0697364	检测项目 1
5	A5	61	70.2545	1	0.0704529	检测项目 1
5	A5	62	70.4588	1	0.0711311	检测项目 1
5	A5	63	70.6633	1	0.0717635	检测项目 1
5	A5	64	70.8681	1	0.0723546	检测项目 1
5	A5	65	71.0737	1	0.0729185	检测项目 1
5	A5	66	71.2803	1	0.07346	检测项目 1
5	A5	67	71.488	1	0.0739688	检测项目 1
5	A5	68	71.6969	1	0.0744255	检测项目 1
5	A5	69	71.9069	1	0.0747947	检测项目 1
5	A5	70	72.1179	1	0.0750237	检测项目 1
5	A5	71	72.3299	1	0.0750584	检测项目 1
5	A5	72	72.5428	1	0.07487	检测项目 1
5	A5	73	72.7567	1	0.0744643	检测项目 1
5	A5	74	72.9716	1	0.0738833	检测项目 1
5	A5	75	73.1874	1	0.0731946	检测项目 1
5	A5	76	73.404	1	0.0724821	检测项目 1
5	A5	77	73.6213	1	0.0718279	检测项目 1
5	A5	78	73.839	1	0.0712976	检测项目 1
5	A5	79	74.057	1	0.0709362	检测项目 1
5	A5	80	74.2752	1	0.0707714	检测项目 1
5	A5	81	74.4935	1	0.0708043	检测项目 1
5	A5	82	74.7117	1	0.0710087	检测项目 1
5	A5	83	74.93	1	0.0713443	检测项目 1
5	A5	84	75.1485	1	0.071762	检测项目 1
5	A5	85	75.3671	1	0.072213	检测项目 1
5	A5	86	75.5861	1	0.0726743	检测项目 1
5	A5	87	75.8053	1	0.0731473	检测项目 1
5	A5	88	76.0246	1	0.0736235	检测项目 1
5	A5	89	76.2437	1	0.0740813	检测项目 1
5	A5	90	76.4622	1	0.0744888	检测项目 1
5	A5	91	76.6797	1	0.0747864	检测项目 1
5	A5	92	76.8962	1	0.074895	检测项目 1
5	A5	93	77.1116	1	0.0747718	检测项目 1
5	A5	94	77.326	1	0.0744246	检测项目 1
5	A5	95	77.5396	1	0.0738931	检测项目 1
5	A5	96	77.7521	1	0.0732459	检测项目 1
5	A5	97	77.9635	1	0.0725817	检测项目 1
5	A5	98	78.1733	1	0.0719819	检测项目 1
5	A5	99	78.3812	1	0.0714796	检测项目 1
5	A5	100	78.5866	1	0.0710681	检测项目 1
5	A5	101	78.7895	1	0.0707134	检测项目 1
5	A5	102	78.9896	1	0.0703467	检测项目 1
5	A5	103	79.1875	1	0.0698927	检测项目 1
5	A5	104	79.3834	1	0.0693127	检测项目 1
5	A5	105	79.5782	1	0.0686129	检测项目 1
5	A5	106	79.7722	1	0.0678288	检测项目 1
5	A5	107	79.9661	1	0.067026	检测项目 1
5	A5	108	80.16	1	0.0662888	检测项目 1
5	A5	109	80.3542	1	0.0656837	检测项目 1
5	A5	110	80.5485	1	0.0652536	检测项目 1
5	A5	111	80.7429	1	0.0650331	检测项目 1
5	A5	112	80.9374	1	0.0650504	检测项目 1
5	A5	113	81.1317	1	0.0653197	检测项目 1
5	A5	114	81.3257	1	0.065854	检测项目 1
5	A5	115	81.5192	1	0.066662	检测项目 1
5	A5	116	81.7119	1	0.0677434	检测项目 1
5	A5	117	81.9036	1	0.0690952	检测项目 1
5	A5	118	82.0941	1	0.0707211	检测项目 1
5	A5	119	82.2829	1	0.0726226	检测项目 1
5	A5	120	82.4699	1	0.0747933	检测项目 1
5	A5	121	82.6546	1	0.0772088	检测项目 1
5	A5	122	82.837	1	0.0798081	检测项目 1
5	A5	123	83.0169	1	0.0824922	检测项目 1
5	A5	124	83.1948	1	0.0851499	检测项目 1
5	A5	125	83.3709	1	0.0876929	检测项目 1
5	A5	126	83.546	1	0.0900846	检测项目 1
5	A5	127	83.7207	1	0.0923678	检测项目 1
5	A5	128	83.8955	1	0.0946685	检测项目 1
5	A5	129	84.0707	1	0.0971747	检测项目 1
5	A5	130	84.2463	1	0.100098	检测项目 1
5	A5	131	84.4221	1	0.103639	检测项目 1
5	A5	132	84.598	1	0.107976	检测项目 1
5	A5	133	84.7737	1	0.113283	检测项目 1
5	A5	134	84.9492	1	0.119739	检测项目 1
5	A5	135	85.1242	1	0.12754	检测项目 1
5	A5	136	85.2989	1	0.136905	检测项目 1
5	A5	137	85.4732	1	0.14804	检测项目 1
5	A5	138	85.6471	1	0.161049	检测项目 1
5	A5	139	85.8204	1	0.175866	检测项目 1
5	A5	140	85.9932	0.999808	0.192224	检测项目 1
5	A5	141	86.1655	0.998874	0.209605	检测项目 1
5	A5	142	86.3375	0.996273	0.227284	检测项目 1
5	A5	143	86.5094	0.991308	0.244436	检测项目 1
5	A5	144	86.6814	0.983999	0.260198	检测项目 1
5	A5	145	86.8538	0.975108	0.273717	检测项目 1
5	A5	146	87.0267	0.96546	0.284224	检测项目 1
5	A5	147	87.2001	0.955407	0.291039	检测项目 1
5	A5	148	87.3738	0.94494	0.293535	检测项目 1
5	A5	149	87.5479	0.933824	0.291234	检测项目 1
5	A5	150	87.7223	0.921481	0.283933	检测项目 1
5	A5	151	87.8971	0.906645	0.271733	检测项目 1
5	A5	152	88.0727	0.88766	0.255099	检测项目 1
5	A5	153	88.2493	0.863598	0.234883	检测项目 1
5	A5	154	88.4269	0.834282	0.212185	检测项目 1
5	A5	155	88.6056	0.800307	0.188165	检测项目 1
5	A5	156	88.7852	0.761542	0.163914	检测项目 1
5	A5	157	88.9657	0.718122	0.140372	检测项目 1
5	A5	158	89.1467	0.669868	0.118247	检测项目 1
5	A5	159	89.3278	0.617444	0.098012	检测项目 1
5	A5	160	89.5089	0.561316	0.079955	检测项目 1
5	A5	161	89.6896	0.502432	0.0642097	检测项目 1
5	A5	162	89.8697	0.441731	0.0507705	检测项目 1
5	A5	163	90.049	0.38041	0.0395307	检测项目 1
5	A5	164	90.2274	0.319468	0.0303127	检测项目 1
5	A5	165	90.4048	0.259484	0.0228983	检测项目 1
5	A5	166	90.5813	0.200277	0.0170498	检测项目 1
5	A5	167	90.757	0.152062	0.01253	检测项目 1
5	A5	168	90.932	0.110545	0.00911393	检测项目 1
5	A5	169	91.1065	0.086932	0.00659698	检测项目 1
5	A5	170	91.2807	0.0657173	0.00479692	检测项目 1
5	A5	171	91.4546	0.048206	0.00355424	检测项目 1
5	A5	172	91.6283	0.0343153	0.00273267	检测项目 1
5	A5	173	91.8017	0.0235266	0.00222051	检测项目 1
5	A5	174	91.9747	0.0151951	0.00192833	检测项目 1
5	A5	175	92.1472	0.00898973	0.00178545	检测项目 1
5	A5	176	92.3187	0.004631	0.00173712	检测项目 1
5	A5	177	92.4892	0.00194745	0.0017419	检测项目 1
5	A5	178	92.6583	0.000592285	0.00176744	检测项目 1
5	A5	179	92.826	0.000106184	0.00178737	检测项目 1
5	A5	180	92.9923	0	0.00178093	检测项目 1
5	A5	181	93.1579	0	0.00173322	检测项目 1
5	A5	182	93.3231	0	0.00163489	检测项目 1
5	A5	183	93.4887	0	0.00148302	检测项目 1
5	A5	184	93.6556	0	0.00128141	检测项目 1
5	A5	185	93.8242	0	0.00103978	检测项目 1
5	A5	186	93.9947	0	0.000771979	检测项目 1
5	A5	187	94.1672	0	0.000494001	检测项目 1
5	A5	188	94.3414	0	0.000220698	检测项目 1
5	A5	189	94.5166	0	-3.676e-05	检测项目 1
5	A5	190	94.6926	0	-0.000273993	检测项目 1
5	A5	191	94.8686	0	-0.000492824	检测项目 1
5	A5	192	95.0447	0	-0.000697367	检测项目 1
5	A5	193	95.22	0	-0.000890915	检测项目 1
6	A6	1	58.19	1	-0.170948	检测项目 1
6	A6	2	58.3676	1	-0.15286	检测项目 1
6	A6	3	58.5485	1	-0.134545	检测项目 1
6	A6	4	58.7307	1	-0.11579	检测项目 1
6	A6	5	58.9162	1	-0.0964647	检测项目 1
6	A6	6	59.1055	1	-0.0766992	检测项目 1
6	A6	7	59.2995	1	-0.057007	检测项目 1
6	A6	8	59.4989	1	-0.0381302	检测项目 1
6	A6	9	59.7039	1	-0.0208215	检测项目 1
6	A6	10	59.9144	1	-0.00564224	检测项目 1
6	A6	11	60.1299	1	0.00718019	检测项目 1
6	A6	12	60.3497	1	0.0177146	检测项目 1
6	A6	13	60.5725	1	0.0262172	检测项目 1
6	A6	14	60.7973	1	0.0329999	检测项目 1
6	A6	15	61.0233	1	0.0383768	检测项目 1
6	A6	16	61.2498	1	0.0425921	检测项目 1
6	A6	17	61.4767	1	0.0458284	检测项目 1
6	A6	18	61.7045	1	0.0482338	检测项目 1
6	A6	19	61.9336	1	0.0499407	检测项目 1
6	A6	20	62.1646	1	0.0510871	检测项目 1
6	A6	21	62.3977	1	0.0518514	检测项目 1
6	A6	22	62.6325	1	0.0524446	检测项目 1
6	A6	23	62.8676	1	0.0530642	检测项目 1
6	A6	24	63.1012	1	0.0538701	检测项目 1
6	A6	25	63.3312	1	0.0549652	检测项目 1
6	A6	26	63.5551	1	0.0563461	检测项目 1
6	A6	27	63.7711	1	0.0578939	检测项目 1
6	A6	28	63.9783	1	0.0594249	检测项目 1
6	A6	29	64.1765	1	0.0607376	检测项目 1
6	A6	30	64.3664	1	0.0616522	检测项目 1
6	A6	31	64.5496	1	0.0620804	检测项目 1
6	A6	32	64.728	1	0.0620682	检测项目 1
6	A6	33	64.9031	1	0.0617673	检测项目 1
6	A6	34	65.0764	1	0.0613838	检测项目 1
6	A6	35	65.2489	1	0.0611337	检测项目 1
6	A6	36	65.4215	1	0.0611865	检测项目 1
6	A6	37	65.5945	1	0.0616207	检测项目 1
6	A6	38	65.7685	1	0.0624289	检测项目 1
6	A6	39	65.9438	1	0.063555	检测项目 1
6	A6	40	66.121	1	0.0649249	检测项目 1
6	A6	41	66.3003	1	0.0664597	检测项目 1
6	A6	42	66.482	1	0.0680839	检测项目 1
6	A6	43	66.6661	1	0.069732	检测项目 1
6	A6	44	66.8526	1	0.0713414	检测项目 1
6	A6	45	67.0412	1	0.0728362	检测项目 1
6	A6	46	67.2317	1	0.0741415	检测项目 1
6	A6	47	67.424	1	0.0752075	检测项目 1
6	A6	48	67.6179	1	0.0760049	检测项目 1
6	A6	49	67.8133	1	0.0765125	检测项目 1
6	A6	50	68.0103	1	0.0767369	检测项目 1
6	A6	51	68.209	1	0.0767247	检测项目 1
6	A6	52	68.4095	1	0.0765487	检测项目 1
6	A6	53	68.6116	1	0.0763065	检测项目 1
6	A6	54	68.8155	1	0.0761264	检测项目 1
6	A6	55	69.0207	1	0.0761336	检测项目 1
6	A6	56	69.2267	1	0.0764062	检测项目 1
6	A6	57	69.433	1	0.0769717	检测项目 1
6	A6	58	69.6391	1	0.0778094	检测项目 1
6	A6	59	69.8448	1	0.0788503	检测项目 1
6	A6	60	70.0498	1	0.0800019	检测项目 1
6	A6	61	70.2545	1	0.081184	检测项目 1
6	A6	62	70.4588	1	0.0823275	检测项目 1
6	A6	63	70.6633	1	0.0833702	检测项目 1
6	A6	64	70.8681	1	0.0842711	检测项目 1
6	A6	65	71.0737	1	0.0850171	检测项目 1
6	A6	66	71.2803	1	0.0856081	检测项目 1
6	A6	67	71.488	1	0.086053	检测项目 1
6	A6	68	71.6969	1	0.0863732	检测项目 1
6	A6	69	71.9069	1	0.0865881	检测项目 1
6	A6	70	72.1179	1	0.0867028	检测项目 1
6	A6	71	72.3299	1	0.0867139	检测项目 1
6	A6	72	72.5428	1	0.0866294	检测项目 1
6	A6	73	72.7567	1	0.0864719	检测项目 1
6	A6	74	72.9716	1	0.0862766	检测项目 1
6	A6	75	73.1874	1	0.086081	检测项目 1
6	A6	76	73.404	1	0.085922	检测项目 1
6	A6	77	73.6213	1	0.0858242	检测项目 1
6	A6	78	73.839	1	0.0857956	检测项目 1
6	A6	79	74.057	1	0.0858331	检测项目 1
6	A6	80	74.2752	1	0.0859351	检测项目 1
6	A6	81	74.4935	1	0.0860931	检测项目 1
6	A6	82	74.7117	1	0.0862908	检测项目 1
6	A6	83	74.93	1	0.0865147	检测项目 1
6	A6	84	75.1485	1	0.0867524	检测项目 1
6	A6	85	75.3671	1	0.086995	检测项目 1
6	A6	86	75.5861	1	0.0872588	检测项目 1
6	A6	87	75.8053	1	0.0875774	检测项目 1
6	A6	88	76.0246	1	0.0879581	检测项目 1
6	A6	89	76.2437	1	0.0883775	检测项目 1
6	A6	90	76.4622	1	0.0887883	检测项目 1
6	A6	91	76.6797	1	0.0891022	检测项目 1
6	A6	92	76.8962	1	0.089205	检测项目 1
6	A6	93	77.1116	1	0.0890267	检测项目 1
6	A6	94	77.326	1	0.0885617	检测项目 1
6	A6	95	77.5396	1	0.0878467	检测项目 1
6	A6	96	77.7521	1	0.0869574	检测项目 1
6	A6	97	77.9635	1	0.0860072	检测项目 1
6	A6	98	78.1733	1	0.0850902	检测项目 1
6	A6	99	78.3812	1	0.0842437	检测项目 1
6	A6	100	78.5866	1	0.0834582	检测项目 1
6	A6	101	78.7895	1	0.0826945	检测项目 1
6	A6	102	78.9896	1	0.0818768	检测项目 1
6	A6	103	79.1875	1	0.0809273	检测项目 1
6	A6	104	79.3834	1	0.0798173	检测项目 1
6	A6	105	79.5782	1	0.0785735	检测项目 1
6	A6	106	79.7722	1	0.0772572	检测项目 1
6	A6	107	79.9661	1	0.0759584	检测项目 1
6	A6	108	80.16	1	0.0747781	检测项目 1
6	A6	109	80.3542	1	0.0737813	检测项目 1
6	A6	110	80.5485	1	0.0729897	检测项目 1
6	A6	111	80.7429	1	0.0723993	检测项目 1
6	A6	112	80.9374	1	0.0719886	检测项目 1
6	A6	113	81.1317	1	0.0717164	检测项目 1
6	A6	114	81.3257	1	0.0715445	检测项目 1
6	A6	115	81.5192	1	0.071443	检测项目 1
6	A6	116	81.7119	1	0.0713892	检测项目 1
6	A6	117	81.9036	1	0.071377	检测项目 1
6	A6	118	82.0941	1	0.0714267	检测项目 1
6	A6	119	82.2829	1	0.0715737	检测项目 1
6	A6	120	82.4699	1	0.0718584	检测项目 1
6	A6	121	82.6546	1	0.0723122	检测项目 1
6	A6	122	82.837	1	0.072936	检测项目 1
6	A6	123	83.0169	1	0.0736949	检测项目 1
6	A6	124	83.1948	1	0.0745374	检测项目 1
6	A6	125	83.3709	1	0.0754248	检测项目 1
6	A6	126	83.546	1	0.0763525	检测项目 1
6	A6	127	83.7207	1	0.0773735	检测项目 1
6	A6	128	83.8955	1	0.0786024	检测项目 1
6	A6	129	84.0707	1	0.0802006	检测项目 1
6	A6	130	84.2463	1	0.0823476	检测项目 1
6	A6	131	84.4221	1	0.085219	检测项目 1
6	A6	132	84.598	1	0.0889833	检测项目 1
6	A6	133	84.7737	1	0.0938213	检测项目 1
6	A6	134	84.9492	1	0.0999397	检测项目 1
6	A6	135	85.1242	1	0.107577	检测项目 1
6	A6	136	85.2989	1	0.117016	检测项目 1
6	A6	137	85.4732	1	0.128541	检测项目 1
6	A6	138	85.6471	1	0.142353	检测项目 1
6	A6	139	85.8204	1	0.158502	检测项目 1
6	A6	140	85.9932	1	0.176834	检测项目 1
6	A6	141	86.1655	1	0.196931	检测项目 1
6	A6	142	86.3375	1	0.218136	检测项目 1
6	A6	143	86.5094	1	0.239642	检测项目 1
6	A6	144	86.6814	0.99994	0.260542	检测项目 1
6	A6	145	86.8538	0.999431	0.279872	检测项目 1
6	A6	146	87.0267	0.997757	0.296698	检测项目 1
6	A6	147	87.2001	0.994003	0.310109	检测项目 1
6	A6	148	87.3738	0.987888	0.3192	检测项目 1
6	A6	149	87.5479	0.979701	0.323187	检测项目 1
6	A6	150	87.7223	0.970236	0.321553	检测项目 1
6	A6	151	87.8971	0.959844	0.314115	检测项目 1
6	A6	152	88.0727	0.948564	0.301108	检测项目 1
6	A6	153	88.2493	0.935822	0.283251	检测项目 1
6	A6	154	88.4269	0.920189	0.261608	检测项目 1
6	A6	155	88.6056	0.899437	0.23739	检测项目 1
6	A6	156	88.7852	0.87102	0.211814	检测项目 1
6	A6	157	88.9657	0.834072	0.186003	检测项目 1
6	A6	158	89.1467	0.788993	0.16087	检测项目 1
6	A6	159	89.3278	0.737456	0.137106	检测项目 1
6	A6	160	89.5089	0.680533	0.115209	检测项目 1
6	A6	161	89.6896	0.619263	0.095509	检测项目 1
6	A6	162	89.8697	0.554476	0.078168	检测项目 1
6	A6	163	90.049	0.487323	0.0632104	检测项目 1
6	A6	164	90.2274	0.419175	0.0505539	检测项目 1
6	A6	165	90.4048	0.35172	0.040042	检测项目 1
6	A6	166	90.5813	0.286204	0.0314707	检测项目 1
6	A6	167	90.757	0.22243	0.0246151	检测项目 1
6	A6	168	90.932	0.170003	0.0192454	检测项目 1
6	A6	169	91.1065	0.121069	0.0151415	检测项目 1
6	A6	170	91.2807	0.0951538	0.0120975	检测项目 1
6	A6	171	91.4546	0.072064	0.00992189	检测项目 1
6	A6	172	91.6283	0.0531703	0.00843991	检测项目 1
6	A6	173	91.8017	0.0382708	0.00749907	检测项目 1
6	A6	174	91.9747	0.0265412	0.00696897	检测项目 1
6	A6	175	92.1472	0.0173121	0.00673761	检测项目 1
6	A6	176	92.3187	0.0102777	0.00671162	检测项目 1
6	A6	177	92.4892	0.00528867	0.00681735	检测项目 1
6	A6	178	92.6583	0.00221443	0.00699519	检测项目 1
6	A6	179	92.826	0.000668676	0.007195	检测项目 1
6	A6	180	92.9923	0.00012072	0.00737825	检测项目 1
6	A6	181	93.1579	0	0.00751879	检测项目 1
6	A6	182	93.3231	0	0.00760013	检测项目 1
6	A6	183	93.4887	0	0.00761595	检测项目 1
6	A6	184	93.6556	0	0.00757183	检测项目 1
6	A6	185	93.8242	0	0.00748172	检测项目 1
6	A6	186	93.9947	0	0.00736259	检测项目 1
6	A6	187	94.1672	0	0.00723226	检测项目 1
6	A6	188	94.3414	0	0.00710654	检测项目 1
6	A6	189	94.5166	0	0.00699776	检测项目 1
6	A6	190	94.6926	0	0.00690964	检测项目 1
6	A6	191	94.8686	0	0.00684183	检测项目 1
6	A6	192	95.0447	0	0.00679432	检测项目 1
6	A6	193	95.22	0	0.00677118	检测项目 1
7	A7	1	58.19	1	-0.0971648	检测项目 1
7	A7	2	58.3676	1	-0.0847466	检测项目 1
7	A7	3	58.5485	1	-0.0722927	检测项目 1
7	A7	4	58.7307	1	-0.0596633	检测项目 1
7	A7	5	58.9162	1	-0.046795	检测项目 1
7	A7	6	59.1055	1	-0.0338109	检测项目 1
7	A7	7	59.2995	1	-0.0210785	检测项目 1
7	A7	8	59.4989	1	-0.00907943	检测项目 1
7	A7	9	59.7039	1	0.00171984	检测项目 1
7	A7	10	59.9144	1	0.0110001	检测项目 1
7	A7	11	60.1299	1	0.0186727	检测项目 1
7	A7	12	60.3497	1	0.0248419	检测项目 1
7	A7	13	60.5725	1	0.0297174	检测项目 1
7	A7	14	60.7973	1	0.0335213	检测项目 1
7	A7	15	61.0233	1	0.0364575	检测项目 1
7	A7	16	61.2498	1	0.0386697	检测项目 1
7	A7	17	61.4767	1	0.0402566	检测项目 1
7	A7	18	61.7045	1	0.041302	检测项目 1
7	A7	19	61.9336	1	0.041893	检测项目 1
7	A7	20	62.1646	1	0.0421344	检测项目 1
7	A7	21	62.3977	1	0.0421732	检测项目 1
7	A7	22	62.6325	1	0.0421881	检测项目 1
7	A7	23	62.8676	1	0.0423505	检测项目 1
7	A7	24	63.1012	1	0.0428025	检测项目 1
7	A7	25	63.3312	1	0.0436433	检测项目 1
7	A7	26	63.5551	1	0.0448884	检测项目 1
7	A7	27	63.7711	1	0.0464602	检测项目 1
7	A7	28	63.9783	1	0.048224	检测项目 1
7	A7	29	64.1765	1	0.0500186	检测项目 1
7	A7	30	64.3664	1	0.0516813	检测项目 1
7	A7	31	64.5496	1	0.0531008	检测项目 1
7	A7	32	64.728	1	0.0542529	检测项目 1
7	A7	33	64.9031	1	0.0551818	检测项目 1
7	A7	34	65.0764	1	0.0559664	检测项目 1
7	A7	35	65.2489	1	0.0566943	检测项目 1
7	A7	36	65.4215	1	0.0574258	检测项目 1
7	A7	37	65.5945	1	0.0581667	检测项目 1
7	A7	38	65.7685	1	0.0588812	检测项目 1
7	A7	39	65.9438	1	0.059528	检测项目 1
7	A7	40	66.121	1	0.0600865	检测项目 1
7	A7	41	66.3003	1	0.0605616	检测项目 1
7	A7	42	66.482	1	0.0609803	检测项目 1
7	A7	43	66.6661	1	0.0613845	检测项目 1
7	A7	44	66.8526	1	0.0618117	检测项目 1
7	A7	45	67.0412	1	0.0622721	检测项目 1
7	A7	46	67.2317	1	0.0627544	检测项目 1
7	A7	47	67.424	1	0.0632454	检测项目 1
7	A7	48	67.6179	1	0.063727	检测项目 1
7	A7	49	67.8133	1	0.0641687	检测项目 1
7	A7	50	68.0103	1	0.064549	检测项目 1
7	A7	51	68.209	1	0.0648711	检测项目 1
7	A7	52	68.4095	1	0.065155	检测项目 1
7	A7	53	68.6116	1	0.0654417	检测项目 1
7	A7	54	68.8155	1	0.0658003	检测项目 1
7	A7	55	69.0207	1	0.0663003	检测项目 1
7	A7	56	69.2267	1	0.0669755	检测项目 1
7	A7	57	69.433	1	0.0678201	检测项目 1
7	A7	58	69.6391	1	0.0687929	检测项目 1
7	A7	59	69.8448	1	0.0698183	检测项目 1
7	A7	60	70.0498	1	0.0708102	检测项目 1
7	A7	61	70.2545	1	0.0717067	检测项目 1
7	A7	62	70.4588	1	0.0724692	检测项目 1
7	A7	63	70.6633	1	0.0730786	检测项目 1
7	A7	64	70.8681	1	0.0735443	检测项目 1
7	A7	65	71.0737	1	0.0739042	检测项目 1
7	A7	66	71.2803	1	0.0742042	检测项目 1
7	A7	67	71.488	1	0.0744874	检测项目 1
7	A7	68	71.6969	1	0.0747916	检测项目 1
7	A7	69	71.9069	1	0.0751325	检测项目 1
7	A7	70	72.1179	1	0.0754944	检测项目 1
7	A7	71	72.3299	1	0.0758382	检测项目 1
7	A7	72	72.5428	1	0.0761259	检测项目 1
7	A7	73	72.7567	1	0.0763316	检测项目 1
7	A7	74	72.9716	1	0.0764484	检测项目 1
7	A7	75	73.1874	1	0.0764854	检测项目 1
7	A7	76	73.404	1	0.0764682	检测项目 1
7	A7	77	73.6213	1	0.0764291	检测项目 1
7	A7	78	73.839	1	0.0763986	检测项目 1
7	A7	79	74.057	1	0.0764043	检测项目 1
7	A7	80	74.2752	1	0.0764742	检测项目 1
7	A7	81	74.4935	1	0.0766228	检测项目 1
7	A7	82	74.7117	1	0.076845	检测项目 1
7	A7	83	74.93	1	0.0771237	检测项目 1
7	A7	84	75.1485	1	0.0774293	检测项目 1
7	A7	85	75.3671	1	0.0777252	检测项目 1
7	A7	86	75.5861	1	0.0779926	检测项目 1
7	A7	87	75.8053	1	0.0782297	检测项目 1
7	A7	88	76.0246	1	0.078418	检测项目 1
7	A7	89	76.2437	1	0.0785231	检测项目 1
7	A7	90	76.4622	1	0.0785035	检测项目 1
7	A7	91	76.6797	1	0.0782968	检测项目 1
7	A7	92	76.8962	1	0.0778321	检测项目 1
7	A7	93	77.1116	1	0.07709	检测项目 1
7	A7	94	77.326	1	0.0761163	检测项目 1
7	A7	95	77.5396	1	0.0749984	检测项目 1
7	A7	96	77.7521	1	0.0738568	检测项目 1
7	A7	97	77.9635	1	0.0728393	检测项目 1
7	A7	98	78.1733	1	0.0720663	检测项目 1
7	A7	99	78.3812	1	0.071593	检测项目 1
7	A7	100	78.5866	1	0.0714146	检测项目 1
7	A7	101	78.7895	1	0.0714772	检测项目 1
7	A7	102	78.9896	1	0.071672	检测项目 1
7	A7	103	79.1875	1	0.0718684	检测项目 1
7	A7	104	79.3834	1	0.0719666	检测项目 1
7	A7	105	79.5782	1	0.0719144	检测项目 1
7	A7	106	79.7722	1	0.0717	检测项目 1
7	A7	107	79.9661	1	0.0713588	检测项目 1
7	A7	108	80.16	1	0.0709641	检测项目 1
7	A7	109	80.3542	1	0.0705865	检测项目 1
7	A7	110	80.5485	1	0.0702842	检测项目 1
7	A7	111	80.7429	1	0.0701121	检测项目 1
7	A7	112	80.9374	1	0.0701186	检测项目 1
7	A7	113	81.1317	1	0.0703327	检测项目 1
7	A7	114	81.3257	1	0.0707755	检测项目 1
7	A7	115	81.5192	1	0.0714571	检测项目 1
7	A7	116	81.7119	1	0.0723732	检测项目 1
7	A7	117	81.9036	1	0.0735138	检测项目 1
7	A7	118	82.0941	1	0.074877	检测项目 1
7	A7	119	82.2829	1	0.0764618	检测项目 1
7	A7	120	82.4699	1	0.0782645	检测项目 1
7	A7	121	82.6546	1	0.0802709	检测项目 1
7	A7	122	82.837	1	0.0824378	检测项目 1
7	A7	123	83.0169	1	0.0846923	检测项目 1
7	A7	124	83.1948	1	0.0869563	检测项目 1
7	A7	125	83.3709	1	0.08918	检测项目 1
7	A7	126	83.546	1	0.0913655	检测项目 1
7	A7	127	83.7207	1	0.0935898	检测项目 1
7	A7	128	83.8955	1	0.0960009	检测项目 1
7	A7	129	84.0707	1	0.0987922	检测项目 1
7	A7	130	84.2463	1	0.102158	检测项目 1
7	A7	131	84.4221	1	0.106256	检测项目 1
7	A7	132	84.598	1	0.111203	检测项目 1
7	A7	133	84.7737	1	0.117091	检测项目 1
7	A7	134	84.9492	1	0.124011	检测项目 1
7	A7	135	85.1242	1	0.132073	检测项目 1
7	A7	136	85.2989	1	0.141425	检测项目 1
7	A7	137	85.4732	1	0.152228	检测项目 1
7	A7	138	85.6471	1	0.164575	检测项目 1
7	A7	139	85.8204	1	0.178426	检测项目 1
7	A7	140	85.9932	0.999807	0.19358	检测项目 1
7	A7	141	86.1655	0.998871	0.209617	检测项目 1
7	A7	142	86.3375	0.996264	0.225929	检测项目 1
7	A7	143	86.5094	0.991291	0.241816	检测项目 1
7	A7	144	86.6814	0.98397	0.256533	检测项目 1
7	A7	145	86.8538	0.975054	0.269311	检测项目 1
7	A7	146	87.0267	0.965346	0.279436	检测项目 1
7	A7	147	87.2001	0.955169	0.286232	检测项目 1
7	A7	148	87.3738	0.94449	0.289037	检测项目 1
7	A7	149	87.5479	0.932983	0.287307	检测项目 1
7	A7	150	87.7223	0.919978	0.280745	检测项目 1
7	A7	151	87.8971	0.904105	0.269356	检测项目 1
7	A7	152	88.0727	0.883846	0.253507	检测项目 1
7	A7	153	88.2493	0.858476	0.23398	检测项目 1
7	A7	154	88.4269	0.828107	0.211827	检测项目 1
7	A7	155	88.6056	0.793432	0.188193	检测项目 1
7	A7	156	88.7852	0.75439	0.16418	检测项目 1
7	A7	157	88.9657	0.711104	0.140766	检测项目 1
7	A7	158	89.1467	0.663394	0.1187	检测项目 1
7	A7	159	89.3278	0.611849	0.0985018	检测项目 1
7	A7	160	89.5089	0.556828	0.0804966	检测项目 1
7	A7	161	89.6896	0.499137	0.0648416	检测项目 1
7	A7	162	89.8697	0.439588	0.0515399	检测项目 1
7	A7	163	90.049	0.379263	0.0404784	检测项目 1
7	A7	164	90.2274	0.319098	0.031462	检测项目 1
7	A7	165	90.4048	0.259672	0.0242483	检测项目 1
7	A7	166	90.5813	0.200886	0.0185734	检测项目 1
7	A7	167	90.757	0.152685	0.0141769	检测项目 1
7	A7	168	90.932	0.111014	0.0108161	检测项目 1
7	A7	169	91.1065	0.087301	0.00827646	检测项目 1
7	A7	170	91.2807	0.0660152	0.00637377	检测项目 1
7	A7	171	91.4546	0.0484715	0.00495342	检测项目 1
7	A7	172	91.6283	0.0345731	0.00388948	检测项目 1
7	A7	173	91.8017	0.0237807	0.00308472	检测项目 1
7	A7	174	91.9747	0.0154291	0.00246711	检测项目 1
7	A7	175	92.1472	0.00917978	0.00198544	检测项目 1
7	A7	176	92.3187	0.00475829	0.00160611	检测项目 1
7	A7	177	92.4892	0.00201401	0.00131038	检测项目 1
7	A7	178	92.6583	0.000616298	0.00108961	检测项目 1
7	A7	179	92.826	0.000111341	0.000940727	检测项目 1
7	A7	180	92.9923	0	0.000863409	检测项目 1
7	A7	181	93.1579	0	0.000857442	检测项目 1
7	A7	182	93.3231	0	0.000919916	检测项目 1
7	A7	183	93.4887	0	0.00104388	检测项目 1
7	A7	184	93.6556	0	0.00121911	检测项目 1
7	A7	185	93.8242	0	0.00143255	检测项目 1
7	A7	186	93.9947	0	0.00166905	检测项目 1
7	A7	187	94.1672	0	0.00191331	检测项目 1
7	A7	188	94.3414	0	0.00215253	检测项目 1
7	A7	189	94.5166	0	0.0023781	检测项目 1
7	A7	190	94.6926	0	0.00258684	检测项目 1
7	A7	191	94.8686	0	0.00278108	检测项目 1
7	A7	192	95.0447	0	0.00296545	检测项目 1
7	A7	193	95.22	0	0.00314465	检测项目 1
8	A8	1	58.19	1	-0.176052	检测项目 1
8	A8	2	58.3676	1	-0.158017	检测项目 1
8	A8	3	58.5485	1	-0.139755	检测项目 1
8	A8	4	58.7307	1	-0.121047	检测项目 1
8	A8	5	58.9162	1	-0.101751	检测项目 1
8	A8	6	59.1055	1	-0.0819823	检测项目 1
8	A8	7	59.2995	1	-0.0622366	检测项目 1
8	A8	8	59.4989	1	-0.0432392	检测项目 1
8	A8	9	59.7039	1	-0.0257316	检测项目 1
8	A8	10	59.9144	1	-0.0102713	检测项目 1
8	A8	11	60.1299	1	0.00290841	检测项目 1
8	A8	12	60.3497	1	0.0138599	检测项目 1
8	A8	13	60.5725	1	0.0228153	检测项目 1
8	A8	14	60.7973	1	0.0300567	检测项目 1
8	A8	15	61.0233	1	0.0358658	检测项目 1
8	A8	16	61.2498	1	0.0404558	检测项目 1
8	A8	17	61.4767	1	0.0439847	检测项目 1
8	A8	18	61.7045	1	0.0465852	检测项目 1
8	A8	19	61.9336	1	0.0483863	检测项目 1
8	A8	20	62.1646	1	0.0495348	检测项目 1
8	A8	21	62.3977	1	0.0502274	检测项目 1
8	A8	22	62.6325	1	0.0506987	检测项目 1
8	A8	23	62.8676	1	0.0511727	检测项目 1
8	A8	24	63.1012	1	0.0518357	检测项目 1
8	A8	25	63.3312	1	0.0528149	检测项目 1
8	A8	26	63.5551	1	0.0541294	检测项目 1
8	A8	27	63.7711	1	0.0556795	检测项目 1
8	A8	28	63.9783	1	0.0572933	检测项目 1
8	A8	29	64.1765	1	0.0587686	检测项目 1
8	A8	30	64.3664	1	0.0599087	检测项目 1
8	A8	31	64.5496	1	0.0605875	检测项目 1
8	A8	32	64.728	1	0.0607933	检测项目 1
8	A8	33	64.9031	1	0.0606046	检测项目 1
8	A8	34	65.0764	1	0.0601484	检测项目 1
8	A8	35	65.2489	1	0.0595659	检测项目 1
8	A8	36	65.4215	1	0.0589683	检测项目 1
8	A8	37	65.5945	1	0.0584024	检测项目 1
8	A8	38	65.7685	1	0.0578621	检测项目 1
8	A8	39	65.9438	1	0.0573254	检测项目 1
8	A8	40	66.121	1	0.0567805	检测项目 1
8	A8	41	66.3003	1	0.0562333	检测项目 1
8	A8	42	66.482	1	0.0557077	检测项目 1
8	A8	43	66.6661	1	0.0552405	检测项目 1
8	A8	44	66.8526	1	0.0548657	检测项目 1
8	A8	45	67.0412	1	0.0545946	检测项目 1
8	A8	46	67.2317	1	0.0544224	检测项目 1
8	A8	47	67.424	1	0.0543436	检测项目 1
8	A8	48	67.6179	1	0.0543479	检测项目 1
8	A8	49	67.8133	1	0.0544115	检测项目 1
8	A8	50	68.0103	1	0.054512	检测项目 1
8	A8	51	68.209	1	0.0546409	检测项目 1
8	A8	52	68.4095	1	0.0547957	检测项目 1
8	A8	53	68.6116	1	0.0549847	检测项目 1
8	A8	54	68.8155	1	0.0552356	检测项目 1
8	A8	55	69.0207	1	0.0555751	检测项目 1
8	A8	56	69.2267	1	0.0560008	检测项目 1
8	A8	57	69.433	1	0.0564818	检测项目 1
8	A8	58	69.6391	1	0.0569641	检测项目 1
8	A8	59	69.8448	1	0.0573736	检测项目 1
8	A8	60	70.0498	1	0.0576376	检测项目 1
8	A8	61	70.2545	1	0.0577135	检测项目 1
8	A8	62	70.4588	1	0.0575892	检测项目 1
8	A8	63	70.6633	1	0.0572776	检测项目 1
8	A8	64	70.8681	1	0.0568229	检测项目 1
8	A8	65	71.0737	1	0.0562971	检测项目 1
8	A8	66	71.2803	1	0.0557813	检测项目 1
8	A8	67	71.488	1	0.0553545	检测项目 1
8	A8	68	71.6969	1	0.0550886	检测项目 1
8	A8	69	71.9069	1	0.0550331	检测项目 1
8	A8	70	72.1179	1	0.0552046	检测项目 1
8	A8	71	72.3299	1	0.0555912	检测项目 1
8	A8	72	72.5428	1	0.0561688	检测项目 1
8	A8	73	72.7567	1	0.0569091	检测项目 1
8	A8	74	72.9716	1	0.0577852	检测项目 1
8	A8	75	73.1874	1	0.0587711	检测项目 1
8	A8	76	73.404	1	0.0598447	检测项目 1
8	A8	77	73.6213	1	0.0609832	检测项目 1
8	A8	78	73.839	1	0.0621602	检测项目 1
8	A8	79	74.057	1	0.0633476	检测项目 1
8	A8	80	74.2752	1	0.0645212	检测项目 1
8	A8	81	74.4935	1	0.0656514	检测项目 1
8	A8	82	74.7117	1	0.0667013	检测项目 1
8	A8	83	74.93	1	0.0676369	检测项目 1
8	A8	84	75.1485	1	0.0684277	检测项目 1
8	A8	85	75.3671	1	0.069053	检测项目 1
8	A8	86	75.5861	1	0.0695234	检测项目 1
8	A8	87	75.8053	1	0.0698764	检测项目 1
8	A8	88	76.0246	1	0.0701417	检测项目 1
8	A8	89	76.2437	1	0.0703361	检测项目 1
8	A8	90	76.4622	1	0.0704638	检测项目 1
8	A8	91	76.6797	1	0.0704983	检测项目 1
8	A8	92	76.8962	1	0.0703884	检测项目 1
8	A8	93	77.1116	1	0.0701095	检测项目 1
8	A8	94	77.326	1	0.0696778	检测项目 1
8	A8	95	77.5396	1	0.0691327	检测项目 1
8	A8	96	77.7521	1	0.0685364	检测项目 1
8	A8	97	77.9635	1	0.067977	检测项目 1
8	A8	98	78.1733	1	0.0675262	检测项目 1
8	A8	99	78.3812	1	0.0672124	检测项目 1
8	A8	100	78.5866	1	0.067029	检测项目 1
8	A8	101	78.7895	1	0.0669459	检测项目 1
8	A8	102	78.9896	1	0.0669011	检测项目 1
8	A8	103	79.1875	1	0.0668251	检测项目 1
8	A8	104	79.3834	1	0.0666808	检测项目 1
8	A8	105	79.5782	1	0.0664684	检测项目 1
8	A8	106	79.7722	1	0.0662105	检测项目 1
8	A8	107	79.9661	1	0.065952	检测项目 1
8	A8	108	80.16	1	0.0657502	检测项目 1
8	A8	109	80.3542	1	0.0656413	检测项目 1
8	A8	110	80.5485	1	0.0656383	检测项目 1
8	A8	111	80.7429	1	0.0657492	检测项目 1
8	A8	112	80.9374	1	0.0659839	检测项目 1
8	A8	113	81.1317	1	0.0663499	检测项目 1
8	A8	114	81.3257	1	0.0668678	检测项目 1
8	A8	115	81.5192	1	0.0675694	检测项目 1
8	A8	116	81.7119	1	0.0684912	检测项目 1
8	A8	117	81.9036	1	0.0696774	检测项目 1
8	A8	118	82.0941	1	0.0711846	检测项目 1
8	A8	119	82.2829	1	0.0730668	检测项目 1
8	A8	120	82.4699	1	0.0753637	检测项目 1
8	A8	121	82.6546	1	0.0780863	检测项目 1
8	A8	122	82.837	1	0.0811949	检测项目 1
8	A8	123	83.0169	1	0.0845953	检测项目 1
8	A8	124	83.1948	1	0.0881656	检测项目 1
8	A8	125	83.3709	1	0.0917942	检测项目 1
8	A8	126	83.546	1	0.0954118	检测项目 1
8	A8	127	83.7207	1	0.0990227	检测项目 1
8	A8	128	83.8955	1	0.102709	检测项目 1
8	A8	129	84.0707	1	0.106609	检测项目 1
8	A8	130	84.2463	1	0.110871	检测项目 1
8	A8	131	84.4221	1	0.115612	检测项目 1
8	A8	132	84.598	1	0.12091	检测项目 1
8	A8	133	84.7737	1	0.126814	检测项目 1
8	A8	134	84.9492	0.999789	0.133371	检测项目 1
8	A8	135	85.1242	0.998866	0.140641	检测项目 1
8	A8	136	85.2989	0.996424	0.148721	检测项目 1
8	A8	137	85.4732	0.991946	0.15772	检测项目 1
8	A8	138	85.6471	0.985421	0.167683	检测项目 1
8	A8	139	85.8204	0.9774	0.178535	检测项目 1
8	A8	140	85.9932	0.968431	0.190061	检测项目 1
8	A8	141	86.1655	0.958877	0.201863	检测项目 1
8	A8	142	86.3375	0.948801	0.213402	检测项目 1
8	A8	143	86.5094	0.938219	0.224086	检测项目 1
8	A8	144	86.6814	0.92695	0.233329	检测项目 1
8	A8	145	86.8538	0.914518	0.240558	检测项目 1
8	A8	146	87.0267	0.899983	0.245282	检测项目 1
8	A8	147	87.2001	0.882414	0.24707	检测项目 1
8	A8	148	87.3738	0.861584	0.245521	检测项目 1
8	A8	149	87.5479	0.837971	0.240337	检测项目 1
8	A8	150	87.7223	0.81248	0.231425	检测项目 1
8	A8	151	87.8971	0.785397	0.218926	检测项目 1
8	A8	152	88.0727	0.756737	0.203255	检测项目 1
8	A8	153	88.2493	0.726162	0.185122	检测项目 1
8	A8	154	88.4269	0.693379	0.165422	检测项目 1
8	A8	155	88.6056	0.658048	0.145078	检测项目 1
8	A8	156	88.7852	0.619583	0.124941	检测项目 1
8	A8	157	88.9657	0.57795	0.105732	检测项目 1
8	A8	158	89.1467	0.533158	0.0879752	检测项目 1
8	A8	159	89.3278	0.485896	0.0720033	检测项目 1
8	A8	160	89.5089	0.436582	0.0579964	检测项目 1
8	A8	161	89.6896	0.385992	0.0460109	检测项目 1
8	A8	162	89.8697	0.334895	0.0359918	检测项目 1
8	A8	163	90.049	0.284024	0.0278048	检测项目 1
8	A8	164	90.2274	0.23355	0.0212618	检测项目 1
8	A8	165	90.4048	0.182817	0.0161464	检测项目 1
8	A8	166	90.5813	0.138504	0.0122321	检测项目 1
8	A8	167	90.757	0.109317	0.00929928	检测项目 1
8	A8	168	90.932	0.0834509	0.00714575	检测项目 1
8	A8	169	91.1065	0.0624865	0.00559367	检测项目 1
8	A8	170	91.2807	0.0459402	0.00449163	检测项目 1
8	A8	171	91.4546	0.0329366	0.0037143	检测项目 1
8	A8	172	91.6283	0.0226494	0.00316174	检测项目 1
8	A8	173	91.8017	0.0147268	0.00275934	检测项目 1
8	A8	174	91.9747	0.00878485	0.00245477	检测项目 1
8	A8	175	92.1472	0.00459356	0.00221357	检测项目 1
8	A8	176	92.3187	0.00197186	0.00201591	检测项目 1
8	A8	177	92.4892	0.000615618	0.00185379	检测项目 1
8	A8	178	92.6583	0.000116103	0.00172646	检测项目 1
8	A8	179	92.826	0	0.00163637	检测项目 1
8	A8	180	92.9923	0	0.00158745	检测项目 1
8	A8	181	93.1579	0	0.00158345	检测项目 1
8	A8	182	93.3231	0	0.00162586	检测项目 1
8	A8	183	93.4887	0	0.00171313	检测项目 1
8	A8	184	93.6556	0	0.0018416	检测项目 1
8	A8	185	93.8242	0	0.00200517	检测项目 1
8	A8	186	93.9947	0	0.00219494	检测项目 1
8	A8	187	94.1672	0	0.00240045	检测项目 1
8	A8	188	94.3414	0	0.00261175	检测项目 1
8	A8	189	94.5166	0	0.00282143	检测项目 1
8	A8	190	94.6926	0	0.00302502	检测项目 1
8	A8	191	94.8686	0	0.00322278	检测项目 1
8	A8	192	95.0447	0	0.00341815	检测项目 1
8	A8	193	95.22	0	0.00361625	检测项目 1
10	A10	1	58.14	1	-0.370448	检测项目 1
10	A10	2	58.2687	1	-0.294743	检测项目 1
10	A10	3	58.4181	1	-0.235627	检测项目 1
10	A10	4	58.5705	1	-0.187226	检测项目 1
10	A10	5	58.7363	1	-0.146749	检测项目 1
10	A10	6	58.911	1	-0.113071	检测项目 1
10	A10	7	59.0955	1	-0.085609	检测项目 1
10	A10	8	59.2879	1	-0.0622454	检测项目 1
10	A10	9	59.4881	1	-0.0422048	检测项目 1
10	A10	10	59.6951	1	-0.0250726	检测项目 1
10	A10	11	59.9086	1	-0.0108028	检测项目 1
10	A10	12	60.1276	1	0.000794653	检测项目 1
10	A10	13	60.3508	1	0.010192	检测项目 1
10	A10	14	60.5769	1	0.0177846	检测项目 1
10	A10	15	60.8045	1	0.0240225	检测项目 1
10	A10	16	61.0328	1	0.0292399	检测项目 1
10	A10	17	61.2611	1	0.0336621	检测项目 1
10	A10	18	61.4896	1	0.0374073	检测项目 1
10	A10	19	61.7188	1	0.0405371	检测项目 1
10	A10	20	61.9494	1	0.043094	检测项目 1
10	A10	21	62.182	1	0.0451426	检测项目 1
10	A10	22	62.4166	1	0.0468047	检测项目 1
10	A10	23	62.6527	1	0.0482511	检测项目 1
10	A10	24	62.8887	1	0.0496689	检测项目 1
10	A10	25	63.1226	1	0.0512338	检测项目 1
10	A10	26	63.3518	1	0.05307	检测项目 1
10	A10	27	63.5739	1	0.0551931	检测项目 1
10	A10	28	63.7871	1	0.0574981	检测项目 1
10	A10	29	63.9904	1	0.0597926	检测项目 1
10	A10	30	64.184	1	0.0618376	检测项目 1
10	A10	31	64.369	1	0.0633987	检测项目 1
10	A10	32	64.5473	1	0.0643301	检测项目 1
10	A10	33	64.7211	1	0.0646213	检测项目 1
10	A10	34	64.8924	1	0.064379	检测项目 1
10	A10	35	65.0627	1	0.0637827	检测项目 1
10	A10	36	65.2331	1	0.0630371	检测项目 1
10	A10	37	65.4044	1	0.0623077	检测项目 1
10	A10	38	65.5767	1	0.0616725	检测项目 1
10	A10	39	65.7503	1	0.0611346	检测项目 1
10	A10	40	65.9255	1	0.0606619	检测项目 1
10	A10	41	66.1026	1	0.0602165	检测项目 1
10	A10	42	66.2819	1	0.0597747	检测项目 1
10	A10	43	66.4638	1	0.0593469	检测项目 1
10	A10	44	66.6484	1	0.0589695	检测项目 1
10	A10	45	66.8355	1	0.0586771	检测项目 1
10	A10	46	67.0251	1	0.0584875	检测项目 1
10	A10	47	67.2168	1	0.0584086	检测项目 1
10	A10	48	67.4103	1	0.0584341	检测项目 1
10	A10	49	67.6053	1	0.0585371	检测项目 1
10	A10	50	67.8019	1	0.0586827	检测项目 1
10	A10	51	67.9999	1	0.0588466	检测项目 1
10	A10	52	68.1996	1	0.0590136	检测项目 1
10	A10	53	68.401	1	0.0591806	检测项目 1
10	A10	54	68.6043	1	0.0593697	检测项目 1
10	A10	55	68.8094	1	0.0596194	检测项目 1
10	A10	56	69.0162	1	0.0599586	检测项目 1
10	A10	57	69.2241	1	0.0603916	检测项目 1
10	A10	58	69.4328	1	0.060901	检测项目 1
10	A10	59	69.6417	1	0.0614467	检测项目 1
10	A10	60	69.8506	1	0.0619727	检测项目 1
10	A10	61	70.0592	1	0.062421	检测项目 1
10	A10	62	70.2673	1	0.0627459	检测项目 1
10	A10	63	70.4751	1	0.0629128	检测项目 1
10	A10	64	70.6826	1	0.0628951	检测项目 1
10	A10	65	70.8901	1	0.0626836	检测项目 1
10	A10	66	71.0982	1	0.0622999	检测项目 1
10	A10	67	71.3071	1	0.0617998	检测项目 1
10	A10	68	71.5173	1	0.0612687	检测项目 1
10	A10	69	71.7287	1	0.0608111	检测项目 1
10	A10	70	71.9415	1	0.060528	检测项目 1
10	A10	71	72.1554	1	0.0604935	检测项目 1
10	A10	72	72.3699	1	0.060735	检测项目 1
10	A10	73	72.5848	1	0.061235	检测项目 1
10	A10	74	72.7999	1	0.0619456	检测项目 1
10	A10	75	73.015	1	0.0628089	检测项目 1
10	A10	76	73.2302	1	0.0637638	检测项目 1
10	A10	77	73.4456	1	0.0647702	检测项目 1
10	A10	78	73.6614	1	0.0658125	检测项目 1
10	A10	79	73.8777	1	0.0668832	检测项目 1
10	A10	80	74.0943	1	0.0679787	检测项目 1
10	A10	81	74.3115	1	0.0691053	检测项目 1
10	A10	82	74.529	1	0.070249	检测项目 1
10	A10	83	74.7467	1	0.0713682	检测项目 1
10	A10	84	74.9647	1	0.0724229	检测项目 1
10	A10	85	75.1831	1	0.0733677	检测项目 1
10	A10	86	75.4016	1	0.0741393	检测项目 1
10	A10	87	75.6206	1	0.0746984	检测项目 1
10	A10	88	75.84	1	0.0750446	检测项目 1
10	A10	89	76.0596	1	0.0751751	检测项目 1
10	A10	90	76.2791	1	0.0750894	检测项目 1
10	A10	91	76.4984	1	0.0748136	检测项目 1
10	A10	92	76.717	1	0.0743715	检测项目 1
10	A10	93	76.9345	1	0.0737642	检测项目 1
10	A10	94	77.1507	1	0.0730081	检测项目 1
10	A10	95	77.3657	1	0.0721482	检测项目 1
10	A10	96	77.5792	1	0.0712376	检测项目 1
10	A10	97	77.7912	1	0.0703402	检测项目 1
10	A10	98	78.0019	1	0.0695469	检测项目 1
10	A10	99	78.211	1	0.0689509	检测项目 1
10	A10	100	78.4182	1	0.0686128	检测项目 1
10	A10	101	78.6234	1	0.0685491	检测项目 1
10	A10	102	78.8264	1	0.0687345	检测项目 1
10	A10	103	79.027	1	0.0690969	检测项目 1
10	A10	104	79.2254	1	0.0695329	检测项目 1
10	A10	105	79.4221	1	0.0699465	检测项目 1
10	A10	106	79.6176	1	0.0702768	检测项目 1
10	A10	107	79.8123	1	0.0705005	检测项目 1
10	A10	108	80.0069	1	0.0706295	检测项目 1
10	A10	109	80.2016	1	0.0707003	检测项目 1
10	A10	110	80.3966	1	0.0707564	检测项目 1
10	A10	111	80.5918	1	0.070837	检测项目 1
10	A10	112	80.7871	1	0.0709764	检测项目 1
10	A10	113	80.9824	1	0.0712017	检测项目 1
10	A10	114	81.1773	1	0.0715341	检测项目 1
10	A10	115	81.3716	1	0.071991	检测项目 1
10	A10	116	81.5651	1	0.0725834	检测项目 1
10	A10	117	81.7576	1	0.073322	检测项目 1
10	A10	118	81.9487	1	0.0742297	检测项目 1
10	A10	119	82.1383	1	0.0753382	检测项目 1
10	A10	120	82.3262	1	0.0766766	检测项目 1
10	A10	121	82.5121	1	0.0782676	检测项目 1
10	A10	122	82.6958	1	0.0801095	检测项目 1
10	A10	123	82.8773	1	0.0821633	检测项目 1
10	A10	124	83.0566	1	0.084372	检测项目 1
10	A10	125	83.234	1	0.0866838	检测项目 1
10	A10	126	83.4099	1	0.0890591	检测项目 1
10	A10	127	83.5849	1	0.0914931	检测项目 1
10	A10	128	83.7596	1	0.0940371	检测项目 1
10	A10	129	83.9342	1	0.0967779	检测项目 1
10	A10	130	84.1092	1	0.0998211	检测项目 1
10	A10	131	84.2848	1	0.103311	检测项目 1
10	A10	132	84.461	1	0.107414	检测项目 1
10	A10	133	84.6376	1	0.112288	检测项目 1
10	A10	134	84.8146	1	0.118096	检测项目 1
10	A10	135	84.9919	1	0.125034	检测项目 1
10	A10	136	85.1692	1	0.133291	检测项目 1
10	A10	137	85.3464	1	0.143044	检测项目 1
10	A10	138	85.5235	1	0.154461	检测项目 1
10	A10	139	85.7002	0.999897	0.167632	检测项目 1
10	A10	140	85.8762	0.999241	0.18247	检测项目 1
10	A10	141	86.0517	0.99726	0.198699	检测项目 1
10	A10	142	86.2264	0.993104	0.215817	检测项目 1
10	A10	143	86.4005	0.986589	0.233098	检测项目 1
10	A10	144	86.5741	0.978125	0.24968	检测项目 1
10	A10	145	86.7475	0.968578	0.264656	检测项目 1
10	A10	146	86.9207	0.958476	0.277099	检测项目 1
10	A10	147	87.0939	0.948066	0.28615	检测项目 1
10	A10	148	87.2674	0.937259	0.291085	检测项目 1
10	A10	149	87.4411	0.925519	0.291327	检测项目 1
10	A10	150	87.615	0.911806	0.286524	检测项目 1
10	A10	151	87.7896	0.894541	0.27668	检测项目 1
10	A10	152	87.9648	0.872728	0.262159	检测项目 1
10	A10	153	88.1408	0.846225	0.243633	检测项目 1
10	A10	154	88.3179	0.815533	0.222064	检测项目 1
10	A10	155	88.496	0.780965	0.198585	检测项目 1
10	A10	156	88.6752	0.742172	0.174317	检测项目 1
10	A10	157	88.8553	0.698768	0.15026	检测项目 1
10	A10	158	89.036	0.650709	0.127272	检测项目 1
10	A10	159	89.2172	0.598384	0.105999	检测项目 1
10	A10	160	89.3985	0.542564	0.0868521	检测项目 1
10	A10	161	89.5796	0.483798	0.0700468	检测项目 1
10	A10	162	89.7602	0.423162	0.0556532	检测项目 1
10	A10	163	89.9399	0.361658	0.0435958	检测项目 1
10	A10	164	90.1185	0.300436	0.033694	检测项目 1
10	A10	165	90.2959	0.239684	0.0257146	检测项目 1
10	A10	166	90.4719	0.186581	0.0194019	检测项目 1
10	A10	167	90.6467	0.134921	0.0144904	检测项目 1
10	A10	168	90.8205	0.105567	0.0107311	检测项目 1
10	A10	169	90.9938	0.0796255	0.00790798	检测项目 1
10	A10	170	91.1671	0.0586736	0.00583673	检测项目 1
10	A10	171	91.3405	0.0423694	0.00436115	检测项目 1
10	A10	172	91.5143	0.0296889	0.00335185	检测项目 1
10	A10	173	91.6883	0.0198301	0.00270196	检测项目 1
10	A10	174	91.8624	0.0123293	0.00232334	检测项目 1
10	A10	175	92.0361	0.00687245	0.00214449	检测项目 1
10	A10	176	92.2091	0.00325476	0.00210966	检测项目 1
10	A10	177	92.3811	0.00120253	0.00217786	检测项目 1
10	A10	178	92.5516	0.000308178	0.00232153	检测项目 1
10	A10	179	92.7206	3.77195e-05	0.00252321	检测项目 1
10	A10	180	92.8878	0	0.00277252	检测项目 1
10	A10	181	93.0535	0	0.00306393	检测项目 1
10	A10	182	93.2182	0	0.00339425	检测项目 1
10	A10	183	93.3824	0	0.0037601	检测项目 1
10	A10	184	93.547	0	0.0041571	检测项目 1
10	A10	185	93.7131	0	0.00458111	检测项目 1
10	A10	186	93.8813	0	0.00502715	检测项目 1
10	A10	187	94.0521	0	0.00548762	检测项目 1
10	A10	188	94.2254	0	0.00595265	检测项目 1
10	A10	189	94.4009	0	0.00641232	检测项目 1
10	A10	190	94.578	0	0.00685868	检测项目 1
10	A10	191	94.756	0	0.00728724	检测项目 1
10	A10	192	94.9341	0	0.00770037	检测项目 1
10	A10	193	95.1125	0	0.00810453	检测项目 1
10	A10	194	95.29	0	0.00850766	检测项目 1
11	A11	1	58.14	1	-0.331131	检测项目 1
11	A11	2	58.2687	1	-0.262008	检测项目 1
11	A11	3	58.4181	1	-0.207684	检测项目 1
11	A11	4	58.5705	1	-0.162894	检测项目 1
11	A11	5	58.7363	1	-0.125134	检测项目 1
11	A11	6	58.911	1	-0.0934134	检测项目 1
11	A11	7	59.0955	1	-0.0672656	检测项目 1
11	A11	8	59.2879	1	-0.0448804	检测项目 1
11	A11	9	59.4881	1	-0.0256492	检测项目 1
11	A11	10	59.6951	1	-0.00927264	检测项目 1
11	A11	11	59.9086	1	0.00424514	检测项目 1
11	A11	12	60.1276	1	0.0150547	检测项目 1
11	A11	13	60.3508	1	0.0235769	检测项目 1
11	A11	14	60.5769	1	0.0301696	检测项目 1
11	A11	15	60.8045	1	0.0352438	检测项目 1
11	A11	16	61.0328	1	0.0391138	检测项目 1
11	A11	17	61.2611	1	0.0420101	检测项目 1
11	A11	18	61.4896	1	0.0440862	检测项目 1
11	A11	19	61.7188	1	0.0454647	检测项目 1
11	A11	20	61.9494	1	0.0462622	检测项目 1
11	A11	21	62.182	1	0.0466157	检测项目 1
11	A11	22	62.4166	1	0.046703	检测项目 1
11	A11	23	62.6527	1	0.0467252	检测项目 1
11	A11	24	62.8887	1	0.0468722	检测项目 1
11	A11	25	63.1226	1	0.0473014	检测项目 1
11	A11	26	63.3518	1	0.0481105	检测项目 1
11	A11	27	63.5739	1	0.0492962	检测项目 1
11	A11	28	63.7871	1	0.0507545	检测项目 1
11	A11	29	63.9904	1	0.0523163	检测项目 1
11	A11	30	64.184	1	0.0537844	检测项目 1
11	A11	31	64.369	1	0.054974	检测项目 1
11	A11	32	64.5473	1	0.0557784	检测项目 1
11	A11	33	64.7211	1	0.0562022	检测项目 1
11	A11	34	64.8924	1	0.0563384	检测项目 1
11	A11	35	65.0627	1	0.0563276	检测项目 1
11	A11	36	65.2331	1	0.0563176	检测项目 1
11	A11	37	65.4044	1	0.0564116	检测项目 1
11	A11	38	65.5767	1	0.056632	检测项目 1
11	A11	39	65.7503	1	0.0569384	检测项目 1
11	A11	40	65.9255	1	0.057269	检测项目 1
11	A11	41	66.1026	1	0.0575704	检测项目 1
11	A11	42	66.2819	1	0.0578157	检测项目 1
11	A11	43	66.4638	1	0.0580211	检测项目 1
11	A11	44	66.6484	1	0.0582331	检测项目 1
11	A11	45	66.8355	1	0.0584971	检测项目 1
11	A11	46	67.0251	1	0.0588367	检测项目 1
11	A11	47	67.2168	1	0.0592576	检测项目 1
11	A11	48	67.4103	1	0.0597411	检测项目 1
11	A11	49	67.6053	1	0.0602399	检测项目 1
11	A11	50	67.8019	1	0.0606963	检测项目 1
11	A11	51	67.9999	1	0.0610663	检测项目 1
11	A11	52	68.1996	1	0.0613252	检测项目 1
11	A11	53	68.401	1	0.0614756	检测项目 1
11	A11	54	68.6043	1	0.0615626	检测项目 1
11	A11	55	68.8094	1	0.0616641	检测项目 1
11	A11	56	69.0162	1	0.0618599	检测项目 1
11	A11	57	69.2241	1	0.062211	检测项目 1
11	A11	58	69.4328	1	0.0627554	检测项目 1
11	A11	59	69.6417	1	0.0635004	检测项目 1
11	A11	60	69.8506	1	0.0644233	检测项目 1
11	A11	61	70.0592	1	0.0654793	检测项目 1
11	A11	62	70.2673	1	0.0666139	检测项目 1
11	A11	63	70.4751	1	0.0677586	检测项目 1
11	A11	64	70.6826	1	0.0688308	检测项目 1
11	A11	65	70.8901	1	0.0697476	检测项目 1
11	A11	66	71.0982	1	0.0704497	检测项目 1
11	A11	67	71.3071	1	0.0709143	检测项目 1
11	A11	68	71.5173	1	0.0711592	检测项目 1
11	A11	69	71.7287	1	0.0712396	检测项目 1
11	A11	70	71.9415	1	0.0712271	检测项目 1
11	A11	71	72.1554	1	0.0711864	检测项目 1
11	A11	72	72.3699	1	0.0711527	检测项目 1
11	A11	73	72.5848	1	0.071131	检测项目 1
11	A11	74	72.7999	1	0.0711095	检测项目 1
11	A11	75	73.015	1	0.071078	检测项目 1
11	A11	76	73.2302	1	0.0710303	检测项目 1
11	A11	77	73.4456	1	0.0709838	检测项目 1
11	A11	78	73.6614	1	0.070979	检测项目 1
11	A11	79	73.8777	1	0.0710569	检测项目 1
11	A11	80	74.0943	1	0.0712513	检测项目 1
11	A11	81	74.3115	1	0.0715954	检测项目 1
11	A11	82	74.529	1	0.0720924	检测项目 1
11	A11	83	74.7467	1	0.0727102	检测项目 1
11	A11	84	74.9647	1	0.0734135	检测项目 1
11	A11	85	75.1831	1	0.0741588	检测项目 1
11	A11	86	75.4016	1	0.0748824	检测项目 1
11	A11	87	75.6206	1	0.0755418	检测项目 1
11	A11	88	75.84	1	0.0761302	检测项目 1
11	A11	89	76.0596	1	0.0766335	检测项目 1
11	A11	90	76.2791	1	0.0770337	检测项目 1
11	A11	91	76.4984	1	0.0773337	检测项目 1
11	A11	92	76.717	1	0.0775279	检测项目 1
11	A11	93	76.9345	1	0.0775827	检测项目 1
11	A11	94	77.1507	1	0.0774777	检测项目 1
11	A11	95	77.3657	1	0.0772224	检测项目 1
11	A11	96	77.5792	1	0.0768382	检测项目 1
11	A11	97	77.7912	1	0.0763652	检测项目 1
11	A11	98	78.0019	1	0.0758809	检测项目 1
11	A11	99	78.211	1	0.0754759	检测项目 1
11	A11	100	78.4182	1	0.0752162	检测项目 1
11	A11	101	78.6234	1	0.0751301	检测项目 1
11	A11	102	78.8264	1	0.0752087	检测项目 1
11	A11	103	79.027	1	0.0753978	检测项目 1
11	A11	104	79.2254	1	0.0756124	检测项目 1
11	A11	105	79.4221	1	0.0757746	检测项目 1
11	A11	106	79.6176	1	0.0758417	检测项目 1
11	A11	107	79.8123	1	0.0758058	检测项目 1
11	A11	108	80.0069	1	0.0756896	检测项目 1
11	A11	109	80.2016	1	0.0755352	检测项目 1
11	A11	110	80.3966	1	0.0753864	检测项目 1
11	A11	111	80.5918	1	0.075278	检测项目 1
11	A11	112	80.7871	1	0.0752385	检测项目 1
11	A11	113	80.9824	1	0.0752897	检测项目 1
11	A11	114	81.1773	1	0.0754496	检测项目 1
11	A11	115	81.3716	1	0.0757356	检测项目 1
11	A11	116	81.5651	1	0.0761623	检测项目 1
11	A11	117	81.7576	1	0.0767469	检测项目 1
11	A11	118	81.9487	1	0.0775224	检测项目 1
11	A11	119	82.1383	1	0.0785336	检测项目 1
11	A11	120	82.3262	1	0.0798256	检测项目 1
11	A11	121	82.5121	1	0.0814393	检测项目 1
11	A11	122	82.6958	1	0.0833937	检测项目 1
11	A11	123	82.8773	1	0.0856707	检测项目 1
11	A11	124	83.0566	1	0.0882338	检测项目 1
11	A11	125	83.234	1	0.0910498	检测项目 1
11	A11	126	83.4099	1	0.0940922	检测项目 1
11	A11	127	83.5849	1	0.0973614	检测项目 1
11	A11	128	83.7596	1	0.100906	检测项目 1
11	A11	129	83.9342	1	0.104799	检测项目 1
11	A11	130	84.1092	1	0.109118	检测项目 1
11	A11	131	84.2848	1	0.113972	检测项目 1
11	A11	132	84.461	1	0.119483	检测项目 1
11	A11	133	84.6376	1	0.125747	检测项目 1
11	A11	134	84.8146	1	0.132861	检测项目 1
11	A11	135	84.9919	1	0.140945	检测项目 1
11	A11	136	85.1692	1	0.150102	检测项目 1
11	A11	137	85.3464	0.999731	0.16041	检测项目 1
11	A11	138	85.5235	0.998564	0.171936	检测项目 1
11	A11	139	85.7002	0.995522	0.184663	检测项目 1
11	A11	140	85.8762	0.990063	0.198395	检测项目 1
11	A11	141	86.0517	0.982386	0.212758	检测项目 1
11	A11	142	86.2264	0.973313	0.227182	检测项目 1
11	A11	143	86.4005	0.963556	0.240912	检测项目 1
11	A11	144	86.5741	0.953359	0.253118	检测项目 1
11	A11	145	86.7475	0.942739	0.262994	检测项目 1
11	A11	146	86.9207	0.931486	0.26979	检测项目 1
11	A11	147	87.0939	0.918987	0.272881	检测项目 1
11	A11	148	87.2674	0.904064	0.271832	检测项目 1
11	A11	149	87.4411	0.885385	0.266387	检测项目 1
11	A11	150	87.615	0.862459	0.256511	检测项目 1
11	A11	151	87.7896	0.83561	0.242488	检测项目 1
11	A11	152	87.9648	0.805718	0.224903	检测项目 1
11	A11	153	88.1408	0.773269	0.204563	检测项目 1
11	A11	154	88.3179	0.738128	0.182463	检测项目 1
11	A11	155	88.496	0.699839	0.15967	检测项目 1
11	A11	156	88.6752	0.657721	0.137163	检测项目 1
11	A11	157	88.8553	0.611571	0.115746	检测项目 1
11	A11	158	89.036	0.561614	0.0960421	检测项目 1
11	A11	159	89.2172	0.508552	0.0784557	检测项目 1
11	A11	160	89.3985	0.453356	0.0631724	检测项目 1
11	A11	161	89.5796	0.396761	0.0502094	检测项目 1
11	A11	162	89.7602	0.339808	0.039469	检测项目 1
11	A11	163	89.9399	0.283098	0.0307523	检测项目 1
11	A11	164	90.1185	0.226891	0.0237994	检测项目 1
11	A11	165	90.2959	0.175181	0.0183344	检测项目 1
11	A11	166	90.4719	0.131121	0.0140906	检测项目 1
11	A11	167	90.6467	0.102191	0.0108202	检测项目 1
11	A11	168	90.8205	0.0768246	0.00831155	检测项目 1
11	A11	169	90.9938	0.0566515	0.00639732	检测项目 1
11	A11	170	91.1671	0.041	0.00494954	检测项目 1
11	A11	171	91.3405	0.0288835	0.00387154	检测项目 1
11	A11	172	91.5143	0.0193976	0.00309146	检测项目 1
11	A11	173	91.6883	0.0122181	0.00255434	检测项目 1
11	A11	174	91.8624	0.00697004	0.00221559	检测项目 1
11	A11	175	92.0361	0.00343858	0.0020368	检测项目 1
11	A11	176	92.2091	0.00136591	0.00198357	检测项目 1
11	A11	177	92.3811	0.000389564	0.00202451	检测项目 1
11	A11	178	92.5516	6.24822e-05	0.00213073	检测项目 1
11	A11	179	92.7206	0	0.00227435	检测项目 1
11	A11	180	92.8878	0	0.00242823	检测项目 1
11	A11	181	93.0535	0	0.00256718	检测项目 1
11	A11	182	93.2182	0	0.00266948	检测项目 1
11	A11	183	93.3824	0	0.00271828	检测项目 1
11	A11	184	93.547	0	0.00270406	检测项目 1
11	A11	185	93.7131	0	0.00262599	检测项目 1
11	A11	186	93.8813	0	0.00249165	检测项目 1
11	A11	187	94.0521	0	0.00231496	检测项目 1
11	A11	188	94.2254	0	0.00211346	检测项目 1
11	A11	189	94.4009	0	0.00190435	检测项目 1
11	A11	190	94.578	0	0.00170122	检测项目 1
11	A11	191	94.756	0	0.00151082	检测项目 1
11	A11	192	94.9341	0	0.00133364	检测项目 1
11	A11	193	95.1125	0	0.00116743	检测项目 1
11	A11	194	95.29	0	0.00101025	检测项目 1
12	A12	1	58.14	1	-0.150133	检测项目 1
12	A12	2	58.2687	1	-0.118487	检测项目 1
12	A12	3	58.4181	1	-0.093511	检测项目 1
12	A12	4	58.5705	1	-0.0728086	检测项目 1
12	A12	5	58.7363	1	-0.0552295	检测项目 1
12	A12	6	58.911	1	-0.0403071	检测项目 1
12	A12	7	59.0955	1	-0.0278235	检测项目 1
12	A12	8	59.2879	1	-0.0169648	检测项目 1
12	A12	9	59.4881	1	-0.00746747	检测项目 1
12	A12	10	59.6951	1	0.000787492	检测项目 1
12	A12	11	59.9086	1	0.00778041	检测项目 1
12	A12	12	60.1276	1	0.0135602	检测项目 1
12	A12	13	60.3508	1	0.0182947	检测项目 1
12	A12	14	60.5769	1	0.022117	检测项目 1
12	A12	15	60.8045	1	0.0251791	检测项目 1
12	A12	16	61.0328	1	0.0275859	检测项目 1
12	A12	17	61.2611	1	0.0294071	检测项目 1
12	A12	18	61.4896	1	0.0306889	检测项目 1
12	A12	19	61.7188	1	0.0314822	检测项目 1
12	A12	20	61.9494	1	0.0318563	检测项目 1
12	A12	21	62.182	1	0.0319106	检测项目 1
12	A12	22	62.4166	1	0.0317818	检测项目 1
12	A12	23	62.6527	1	0.0316255	检测项目 1
12	A12	24	62.8887	1	0.0315878	检测项目 1
12	A12	25	63.1226	1	0.0317867	检测项目 1
12	A12	26	63.3518	1	0.0322921	检测项目 1
12	A12	27	63.5739	1	0.033097	检测项目 1
12	A12	28	63.7871	1	0.0341172	检测项目 1
12	A12	29	63.9904	1	0.0352171	检测项目 1
12	A12	30	64.184	1	0.0362367	检测项目 1
12	A12	31	64.369	1	0.0370231	检测项目 1
12	A12	32	64.5473	1	0.0374799	检测项目 1
12	A12	33	64.7211	1	0.0375942	检测项目 1
12	A12	34	64.8924	1	0.0374252	检测项目 1
12	A12	35	65.0627	1	0.0370769	检测项目 1
12	A12	36	65.2331	1	0.03667	检测项目 1
12	A12	37	65.4044	1	0.0363034	检测项目 1
12	A12	38	65.5767	1	0.0360258	检测项目 1
12	A12	39	65.7503	1	0.0358426	检测项目 1
12	A12	40	65.9255	1	0.0357393	检测项目 1
12	A12	41	66.1026	1	0.0356989	检测项目 1
12	A12	42	66.2819	1	0.0357132	检测项目 1
12	A12	43	66.4638	1	0.0357937	检测项目 1
12	A12	44	66.6484	1	0.0359661	检测项目 1
12	A12	45	66.8355	1	0.0362525	检测项目 1
12	A12	46	67.0251	1	0.0366598	检测项目 1
12	A12	47	67.2168	1	0.0371834	检测项目 1
12	A12	48	67.4103	1	0.0378028	检测项目 1
12	A12	49	67.6053	1	0.0384773	检测项目 1
12	A12	50	67.8019	1	0.0391559	检测项目 1
[truncated: 11,356 more rows]

## Sheet: 熔解曲线结果
仪器名称
仪器型号	Archimed-X6
仪器序列号
信号平滑化	true
创建日期	2023-08-17 19:10:27 下午 CST
在某个阶段/循环分析	阶段2, 步骤2
实验名称	2023-08-17_173455-zys-lung
实验文件名	D:\QPCR Data\zys\2023-08-17_173455-zys-lung.qps
实验注释
实验类型	相对定量(ΔΔCт)
实验运行结束时间	2023-08-17 19:07:39 下午 CST
熔曲阶段	Stage3
用户名
试剂	SYBR_GREEN
读后阶段/步骤数
量化循环数方法	Cт
预读阶段/步骤数
反应孔	反应孔位置	样本名称	基因名称	Tm	熔曲峰高
1	A1	GAPDH	检测项目 1	87.1113	63.636
1	A1	GAPDH	检测项目 1	76.7274	0
1	A1	GAPDH	检测项目 1	70.7171	0
1	A1	GAPDH	检测项目 1	64.5401	0
2	A2	GAPDH	检测项目 1	86.8791	63.636
2	A2	GAPDH	检测项目 1	77.0175	0
2	A2	GAPDH	检测项目 1	70.1627	0
2	A2	GAPDH	检测项目 1	64.5601	0
3	A3	GAPDH	检测项目 1	87.2422	63.636
3	A3	GAPDH	检测项目 1	75.6693	0
3	A3	GAPDH	检测项目 1	71.028	0
4	A4	GAPDH	检测项目 1	87.3022	63.636
4	A4	GAPDH	检测项目 1	76.4076	0
4	A4	GAPDH	检测项目 1	70.1827	0
4	A4	GAPDH	检测项目 1	64.7838	0
5	A5	GAPDH	检测项目 1	87.3814	63.636
5	A5	GAPDH	检测项目 1	72.238	0
5	A5	GAPDH	检测项目 1	76.8946	0
5	A5	GAPDH	检测项目 1	65.0464	0
6	A6	GAPDH	检测项目 1	87.5938	63.636
6	A6	GAPDH	检测项目 1	76.8646	0
6	A6	GAPDH	检测项目 1	72.228	0
6	A6	GAPDH	检测项目 1	68.1117	0
7	A7	GAPDH	检测项目 1	87.4014	63.636
7	A7	GAPDH	检测项目 1	76.3171	0
7	A7	GAPDH	检测项目 1	73.2299	0
7	A7	GAPDH	检测项目 1	79.4466	0
8	A8	GAPDH	检测项目 1	87.2094	63.636
8	A8	GAPDH	检测项目 1	76.5953	0
8	A8	GAPDH	检测项目 1	64.7383	0
8	A8	GAPDH	检测项目 1	70.223	0
10	A10	GAPDH	检测项目 1	87.3575	63.636
10	A10	GAPDH	检测项目 1	76.0831	0
10	A10	GAPDH	检测项目 1	64.7304	0
10	A10	GAPDH	检测项目 1	70.5717	0
11	A11	GAPDH	检测项目 1	87.1605	63.636
11	A11	GAPDH	检测项目 1	76.8996	0
11	A11	GAPDH	检测项目 1	79.6664	0
11	A11	GAPDH	检测项目 1	71.8101	0
12	A12	GAPDH	检测项目 1	87.0305	63.636
12	A12	GAPDH	检测项目 1	77.2191	0
12	A12	GAPDH	检测项目 1	70.7206	0
12	A12	GAPDH	检测项目 1	64.7004	0
13	B1	GAPDH	检测项目 1	87.1313	63.636
13	B1	GAPDH	检测项目 1	75.6393	0
13	B1	GAPDH	检测项目 1	70.3648	0
13	B1	GAPDH	检测项目 1	66.3118	0
14	B2	GAPDH	检测项目 1	87.0404	63.636
14	B2	GAPDH	检测项目 1	75.3802	0
14	B2	GAPDH	检测项目 1	78.7678	0
14	B2	GAPDH	检测项目 1	69.89	0
15	B3	GAPDH	检测项目 1	87.3122	63.636
15	B3	GAPDH	检测项目 1	79.4954	0
15	B3	GAPDH	检测项目 1	70.8071	0
15	B3	GAPDH	检测项目 1	78.3166	0
16	B4	GAPDH	检测项目 1	87.1913	63.636
16	B4	GAPDH	检测项目 1	77.0975	0
16	B4	GAPDH	检测项目 1	70.7071	0
16	B4	GAPDH	检测项目 1	64.5501	0
17	B5	GAPDH	检测项目 1	87.2694	63.636
17	B5	GAPDH	检测项目 1	76.9646	0
17	B5	GAPDH	检测项目 1	70.5791	0
18	B6	GAPDH	检测项目 1	87.5438	63.636
18	B6	GAPDH	检测项目 1	64.7483	0
18	B6	GAPDH	检测项目 1	70.6148	0
18	B6	GAPDH	检测项目 1	74.957	0
19	B7	GAPDH	检测项目 1	87.4614	63.636
19	B7	GAPDH	检测项目 1	76.2171	0
19	B7	GAPDH	检测项目 1	64.7883	0
19	B7	GAPDH	检测项目 1	79.3112	0
20	B8	GAPDH	检测项目 1	87.4614	63.636
20	B8	GAPDH	检测项目 1	77.2222	0
20	B8	GAPDH	检测项目 1	70.5848	0
20	B8	GAPDH	检测项目 1	64.8665	0
21	B9	GAPDH	检测项目 1	87.5307	63.636
21	B9	GAPDH	检测项目 1	71.0773	0
21	B9	GAPDH	检测项目 1	72.8854	0
21	B9	GAPDH	检测项目 1	77.1884	0
22	B10	GAPDH	检测项目 1	87.2641	63.636
22	B10	GAPDH	检测项目 1	76.9096	0
22	B10	GAPDH	检测项目 1	71.1873	0
22	B10	GAPDH	检测项目 1	67.4784	0
23	B11	GAPDH	检测项目 1	87.2541	63.636
23	B11	GAPDH	检测项目 1	76.3916	0
23	B11	GAPDH	检测项目 1	68.3003	0
23	B11	GAPDH	检测项目 1	65.014	0
24	B12	blank	检测项目 1	78.8819	63.636
24	B12	blank	检测项目 1	64.7704	0
24	B12	blank	检测项目 1	71.3751	0
24	B12	blank	检测项目 1	68.0668	0
25	C1	tlr4	检测项目 1	79.8354	63.636
26	C2	tlr4	检测项目 1	79.8854	63.636
27	C3	tlr4	检测项目 1	79.9854	63.636
28	C4	tlr4	检测项目 1	79.9654	63.636
29	C5	tlr4	检测项目 1	80.0275	63.636
29	C5	tlr4	检测项目 1	65.0264	0
30	C6	tlr4	检测项目 1	80.0634	63.636
31	C7	tlr4	检测项目 1	79.9975	63.636
32	C8	tlr4	检测项目 1	80.0075	63.636
34	C10	tlr4	检测项目 1	79.9954	63.636
35	C11	tlr4	检测项目 1	79.9554	63.636
36	C12	tlr4	检测项目 1	79.9454	63.636
37	D1	tlr4	检测项目 1	79.9354	63.636
38	D2	tlr4	检测项目 1	79.9054	63.636
39	D3	tlr4	检测项目 1	79.9954	63.636
40	D4	tlr4	检测项目 1	79.9854	63.636
41	D5	tlr4	检测项目 1	79.9675	63.636
42	D6	tlr4	检测项目 1	80.0375	63.636
43	D7	tlr4	检测项目 1	80.0375	63.636
44	D8	tlr4	检测项目 1	79.9475	63.636
45	D9	tlr4	检测项目 1	79.9554	63.636
45	D9	tlr4	检测项目 1	64.854	0
46	D10	tlr4	检测项目 1	79.9354	63.636
47	D11	tlr4	检测项目 1	79.9154	63.636
48	D12	blank	检测项目 1	59.8455	63.636
49	E1	NLRP3	检测项目 1	87.6554	63.636
50	E2	NLRP3	检测项目 1	87.6454	63.636
51	E3	NLRP3	检测项目 1	87.7054	63.636
51	E3	NLRP3	检测项目 1	71.028	0
52	E4	NLRP3	检测项目 1	87.6754	63.636
53	E5	NLRP3	检测项目 1	87.6968	63.636
53	E5	NLRP3	检测项目 1	70.333	0
53	E5	NLRP3	检测项目 1	65.2496	0
53	E5	NLRP3	检测项目 1	67.9512	0
54	E6	NLRP3	检测项目 1	87.6468	63.636
54	E6	NLRP3	检测项目 1	64.6311	0
54	E6	NLRP3	检测项目 1	70.223	0
55	E7	NLRP3	检测项目 1	87.6868	63.636
56	E8	NLRP3	检测项目 1	87.6768	63.636
56	E8	NLRP3	检测项目 1	70.0567	0
56	E8	NLRP3	检测项目 1	65.2896	0
58	E10	NLRP3	检测项目 1	87.6707	63.636
58	E10	NLRP3	检测项目 1	71.0373	0
58	E10	NLRP3	检测项目 1	68.0368	0
58	E10	NLRP3	检测项目 1	64.8004	0
59	E11	NLRP3	检测项目 1	87.6307	63.636
60	E12	NLRP3	检测项目 1	87.6307	63.636
61	F1	NLRP3	检测项目 1	87.6854	63.636
62	F2	NLRP3	检测项目 1	87.6254	63.636
62	F2	NLRP3	检测项目 1	64.5812	0
62	F2	NLRP3	检测项目 1	74.0616	0
63	F3	NLRP3	检测项目 1	87.6154	63.636
63	F3	NLRP3	检测项目 1	64.8938	0
63	F3	NLRP3	检测项目 1	72.3468	0
63	F3	NLRP3	检测项目 1	68.4442	0
64	F4	NLRP3	检测项目 1	87.6454	63.636
64	F4	NLRP3	检测项目 1	70.2327	0
64	F4	NLRP3	检测项目 1	64.7538	0
65	F5	NLRP3	检测项目 1	87.6868	63.636
66	F6	NLRP3	检测项目 1	87.6438	63.636
66	F6	NLRP3	检测项目 1	64.8565	0
67	F7	NLRP3	检测项目 1	87.6367	63.636
67	F7	NLRP3	检测项目 1	70.8598	0
67	F7	NLRP3	检测项目 1	64.8365	0
67	F7	NLRP3	检测项目 1	67.9117	0
68	F8	NLRP3	检测项目 1	87.6338	63.636
69	F9	NLRP3	检测项目 1	87.6607	63.636
69	F9	NLRP3	检测项目 1	64.874	0
69	F9	NLRP3	检测项目 1	68.2803	0
69	F9	NLRP3	检测项目 1	70.3617	0
70	F10	NLRP3	检测项目 1	87.6207	63.636
71	F11	NLRP3	检测项目 1	87.6107	63.636
72	F12	blank	检测项目 1	88.2411	63.636
72	F12	blank	检测项目 1	92.3383	0
72	F12	blank	检测项目 1	64.2618	0
72	F12	blank	检测项目 1	74.0302	0

## Sheet: Sheet1
反应孔	反应孔位置	忽略	样本名称	Cт
1	A1	FALSE	GAPDH	16.663		4.69374	0.0386405	0.0257935	1	模型
2	A2	FALSE	GAPDH	16.5829		5.73552	0.0187688
3	A3	FALSE	GAPDH	17.0466		5.64594	0.0199712
4	A4	FALSE	GAPDH	16.8462		5.57275	0.0210104	0.0190825	0.739818	空白
5	A5	FALSE	GAPDH	16.1651		6.50711	0.0109943
6	A6	FALSE	GAPDH	17.7664		5.30799	0.0252428
7	A7	FALSE	GAPDH	16.7971		4.94835	0.0323891	0.0222163	0.861315	阳
8	A8	FALSE	GAPDH	16.5446		6.3756	0.0120435
10	A10	FALSE	GAPDH	16.3128		5.67482	0.0195753	0.0141694	0.54934	样品
11	A11	FALSE	GAPDH	15.9517		6.64631	0.00998303
12	A12	FALSE	GAPDH	16.8307		6.27092	0.0129499
13	B1	FALSE	GAPDH	17.6474		4.96174	0.0320898	0.0263909	1.02316	槲皮素
14	B2	FALSE	GAPDH	16.4591		5.785	0.018136
15	B3	FALSE	GAPDH	18.0947		5.11044	0.028947
16	B4	FALSE	GAPDH	16.6652		5.7727	0.0182913	0.0168822	0.654515	混
17	B5	FALSE	GAPDH	16.7943		5.73182	0.0188169
18	B6	FALSE	GAPDH	16.6254		6.20679	0.0135385
19	B7	FALSE	GAPDH	17.0023		5.10663	0.0290236	0.0304333	1.17988	芦丁
20	B8	FALSE	GAPDH	16.8888		5.44558	0.0229466
21	B9	FALSE	GAPDH	17.6692		4.66824	0.0393297
22	B10	FALSE	GAPDH	16.2379		5.33109	0.0248417
23	B11	FALSE	GAPDH	17.0347		6.09897	0.014589
24	B12	FALSE	blank	22.8694
25	C1	FALSE	tlr4	21.3568
26	C2	FALSE	tlr4	22.3184
27	C3	FALSE	tlr4	22.6925
28	C4	FALSE	tlr4	22.419
29	C5	FALSE	tlr4	22.6722
30	C6	FALSE	tlr4	23.0744
31	C7	FALSE	tlr4	21.7454
32	C8	FALSE	tlr4	22.9202
34	C10	FALSE	tlr4	21.9877
35	C11	FALSE	tlr4	22.598
36	C12	FALSE	tlr4	23.1016
37	D1	FALSE	tlr4	22.6091
38	D2	FALSE	tlr4	22.2441
39	D3	FALSE	tlr4	23.2052
40	D4	FALSE	tlr4	22.4379
41	D5	FALSE	tlr4	22.5261
42	D6	FALSE	tlr4	22.8322
43	D7	FALSE	tlr4	22.1089
44	D8	FALSE	tlr4	22.3344
45	D9	FALSE	tlr4	22.3375
46	D10	FALSE	tlr4	21.569
47	D11	FALSE	tlr4	23.1337
48	D12	FALSE	blank	Undetermined
49	E1	FALSE	NLRP3	23.8593		7.19628	0.00681872	0.00529079	1	模型
50	E2	FALSE	NLRP3	24.2577		7.67482	0.00489382
51	E3	FALSE	NLRP3	24.9558		7.90926	0.00415982
52	E4	FALSE	NLRP3	25.1911		8.3449	0.00307563	0.00242589	0.458511	空白
53	E5	FALSE	NLRP3	24.874		8.70897	0.00238968
54	E6	FALSE	NLRP3	26.8743		9.10793	0.00181234
55	E7	FALSE	NLRP3	23.4437		6.64663	0.00998077	0.00754532	1.42612	阳
56	E8	FALSE	NLRP3	23.8177		7.27307	0.0064653
58	E10	FALSE	NLRP3	23.6487		7.33587	0.00618989
59	E11	FALSE	NLRP3	23.9844		8.0327	0.0038187	0.0036445	0.688839	样品	0.0038187
60	E12	FALSE	NLRP3	24.814		7.98335	0.00395158				0.00395158
61	F1	FALSE	NLRP3	25.2048		7.55739	0.00530882	0.00452551	0.855356	槲皮素	0.00316323
62	F2	FALSE	NLRP3	25.0603		8.60117	0.00257508
63	F3	FALSE	NLRP3	25.5514		7.45669	0.00569263
64	F4	FALSE	NLRP3	24.8065		8.14132	0.00354176	0.00319095	0.603114	混合物
65	F5	FALSE	NLRP3	24.7573		7.96298	0.00400779
66	F6	FALSE	NLRP3	25.5744		8.94908	0.00202329
67	F7	FALSE	NLRP3	24.5985		7.5962	0.00516791	0.00387771	0.732917	芦丁
68	F8	FALSE	NLRP3	25.5688		8.67996	0.00243822
69	F9	FALSE	NLRP3	25.6253		7.95608	0.00402699
70	F10	FALSE	NLRP3	23.355		7.11714	0.00720323
71	F11	FALSE	NLRP3	25.3391		8.30438	0.00316323
72	F12	FALSE	blank	Undetermined

## Sheet: 结果分析
空白	阳	样	芦丁	混合物	槲皮素	模型	TLR4
0.739818	0.861315	0.54934	0.815758	0.654515	0.670862	1
0.733824	0.932575	0.611256	1.02316	0.549836	1.17988	1
0.451394	0.838788	0.379338	0.86384	0.54039	0.658163	1
0.641679	0.877559	0.513311	0.90092	0.58158	0.836303	1
空白	阳	样	芦丁	混合物	槲皮素	模型	NLRP3
0.441645	1.42612	0.688839	0.855356	0.603114	0.732917	1
0.458511	1.15726	0.66304	0.549748	0.524159	0.588618	1
0.250352	0.444583	0.157861	0.38199	0.352113	0.384526	1			1	1.16423	0.742534	1.10265	0.884698	0.906794	1.35168
0.383503	1.00932	0.503247	0.595698	0.493128	0.568687	1			1	1.27084	0.832973	1.39429	0.749275	1.60786	1.36272
									1	1.85821	0.84037	1.91371	1.19716	1.45807	2.21536
									1	1.3676	0.799951	1.404	0.906342	1.3033	1.55841
									1	1.27084	0.832973	1.39429	0.749275	1.60786	1.36272
									1	1.85821	0.84037	1.91371	1.19716	1.45807	2.21536
									1	1.3676	0.799951	1.404	0.906342	1.3033	1.55841
									1	1.59564	0.791409	1.58039	1.10799	1.15186	1.90785
									ctrl	dex	mcq	rutin	mixture	quc	lps	TLR4
									0.739818	0.861315	0.54934	0.815758	0.654515	0.670862	1
									0.733824	0.932575	0.611256	1.02316	0.549836	1.17988	1
									0.451394	0.838788	0.379338	0.86384	0.54039	0.658163	1
									0.641679	0.877559	0.513311	0.90092	0.58158	0.836303	1
									空白	阳	样	芦丁	混合物	槲皮素	模型	NLRP3
									0.441645	1.42612	0.688839	0.855356	0.603114	0.732917	1
									0.458511	1.15726	0.66304	0.549748	0.524159	0.588618	1
									0.250352	0.444583	0.157861	0.38199	0.352113	0.384526	1
									0.383503	1.00932	0.503247	0.595698	0.493128	0.568687	1
