# Supplementary material for: Synergistic Therapeutic Effects of D-Mannitol–Cerium–Quercetin (Rutin) Coordination Polymer Nanoparticles on Acute Lung Injury
Source: Molecules. 2024 Jun 13;29(12):2819. doi: 10.3390/molecules29122819 (PMC11206268; doi:10.3390/molecules29122819)
Supplement: Supplementary file 1 [file molecules-29-02819-s001.zip › IL-6.xlsx]

## Sheet: Sheet1
	1	2	3	4	5	6	7			IL-6 pg/ml
A	1.34	0.849	0.725	0.765	0.785	0.882	0.749	450	LPS		322.609	275.285	290.44	298.057	335.375	284.365
B	0.756	0.438	0.428	0.407	0.426	0.419	0.427	450	Ctrl		169.659	166.077	158.576	165.361	162.859	165.719
C	0.309	0.44	0.372	0.361	0.343	0.351	0.33	450	MCQ		170.376	146.14	142.248	135.897	138.717	131.323
D	0.148	0.576	0.423	0.426	0.383	0.446	0.414	450	Rutin		219.767	164.288	165.361	150.04	172.529	161.073
E	0.088	0.444	0.392	0.509	0.509	0.416	0.373	450	Quercetin		171.811	153.236	195.282	195.282	161.787	146.494
F	0.063	0.27	0.536	0.539	0.416	0.363	0.343	450	MIX		110.36	205.113	206.209	161.787	142.955	135.897
G	0.081	0.558	0.426	0.539	0.369	0.642	0.332	450	Dex		213.16	165.361	206.209	145.078	244.178	132.026
H	0.057	0	0	0	0	0	0	450
	1.34	0.756	0.309	0.148	0.088	0.063	0.081	0.057
	0.024	0.006	0.031	0.091	0.252	0.699	1.283
	7.82	15.62	31.25	62.5	125	250	500
				lps	ctrl	MCQ	Rutin	Quercetin	Mix	Dex
				322.609	169.659	170.376	219.767	171.811	110.36	213.16
				275.285	166.077	146.14	164.288	153.236	205.113	165.361
				290.44	158.576	142.248	165.361	195.282	206.209	206.209
				298.057	165.361	135.897	150.04	195.282	161.787	145.078
				335.375	162.859	138.717	172.529	161.787	142.955	244.178
				284.365	165.719	131.323	161.073	146.494	135.897	132.026
