# Supplementary material for: Synergistic Therapeutic Effects of D-Mannitol–Cerium–Quercetin (Rutin) Coordination Polymer Nanoparticles on Acute Lung Injury
Source: Molecules. 2024 Jun 13;29(12):2819. doi: 10.3390/molecules29122819 (PMC11206268; doi:10.3390/molecules29122819)
Supplement: Supplementary file 1 [file molecules-29-02819-s001.zip › tnf-a.xlsx]

## Sheet: Sheet1
	1	2	3	4	5	6	7
A	4.994	0.075	0.081	0.079	0.089	0.083	0.076	450
B	2.479	0.193	0.172	0.199	0.203	0.186	0.198	450
C	1.365	0.055	0.064	0.051	0.049	0.054	0.058	450					700	4.914
D	0.698	0.08	0.069	0.124	0.092	0.073	0.106	450					350	2.413
E	0.356	0.079	0.055	0.1	0.075	0.086	0.117	450					175	1.3
F	0.198	0.078	0.073	0.068	0.085	0.078	0.069	450					87.5	0.639
G	0.119	0.075	0.081	0.079	0.064	0.058	0.075	450					43.75	0.296
H	0.057	0.233	0.05	0.051	1.051	2.051	3.051	450					21.875	0.14
													10.938	0.064
	1	2	3	4	5	6	7						0	0.018
A	0.062	0.04	0.04	0.04	0.04	0.039	0.04	Read 2:570
B	0.048	0.04	0.039	0.039	0.04	0.04	0.039	Read 2:570
C	0.047	0.041	0.039	0.039	0.039	0.041	0.039	Read 2:570
D	0.041	0.048	0.039	0.039	0.041	0.041	0.041	Read 2:570
E	0.042	0.04	0.04	0.041	0.04	0.04	0.041	Read 2:570
F	0.04	0.039	0.041	0.039	0.04	0.04	0.04	Read 2:570
G	0.037	0.043	0.041	0.041	0.041	0.041	0.039	Read 2:570
H	0.039	0.041	0.04	0.04	0.041	0.041	0.041	Read 2:570
														Actual concentration pg/ml
						ctrl	0.035	0.041	0.039	0.049	0.044	0.036		21.7857	26.0714	24.6429	31.7857	28.2143	22.5
						lps	0.153	0.133	0.16	0.163	0.146	0.159		106.071	91.7857	111.071	113.214	101.071	110.357
						mcqr	0.014	0.025	0.012	0.01	0.013	0.019		6.78571	14.6429	5.35714	3.92857	6.07143	10.3571
						Rutin	0.032	0.03	0.085	0.051	0.032	0.065		19.6429	18.2143	57.5	33.2143	19.6429	43.2143
						QUC	0.039	0.015	0.059	0.035	0.046	0.076		24.6429	7.5	38.9286	21.7857	29.6429	51.0714
						Mix	0.039	0.032	0.029	0.045	0.038	0.029		24.6429	19.6429	17.5	28.9286	23.9286	17.5
						Dex	0.032	0.04	0.038	0.023	0.017	0.036		19.6429	25.3571	23.9286	13.2143	8.92857	22.5
																1	2	3	4	5
																106.071	21.7857	19.6429	24.6429	6.78571
																91.7857	26.0714	25.3571	19.6429	14.6429
																111.071	24.6429	23.9286	17.5	5.35714
																113.214	31.7857	13.2143	28.9286	3.92857
																101.071	28.2143	8.92857	23.9286	6.07143
																110.357	22.5	22.5	17.5	10.3571
